# Supplementary material for: Cultural landscape perception of the Chinese traditional settlement: Based on tourists’ online comments
Source: PLoS One. 2023 Apr 13;18(4):e0283335. doi: 10.1371/journal.pone.0283335 (PMC10101460; doi:10.1371/journal.pone.0283335)
Supplement: S2 Dataset — (XLSX) [file pone.0283335.s002.xlsx]

## Sheet: Cuandixia
Scenic spot name	Total score	Number of comments	Attraction address	Introduction to attractions	User name	Comment body	Comment time
Cuandixia	4.4	316 comments	Zhaitang Town, Mentougou District, Beijing	Also known as Chuandixia Village, the village is mainly old buildings from the Ming and Qing dynasties, and the movie "Cast Name" was filmed here. Nowadays, there are many farmhouses in the village, and you can come to experience the village life of sleeping on the kang and eating farm vegetables on weekends, and there are also attractions such as the first line of heaven next to the village to v…	M***	Director Wang's service attitude is very good. The view is nice too	2019-05-03
Cuandixia	4.4	316 comments	Zhaitang Town, Mentougou District, Beijing	Also known as Chuandixia Village, the village is mainly old buildings from the Ming and Qing dynasties, and the movie "Cast Name" was filmed here. Nowadays, there are many farmhouses in the village, and you can come to experience the village life of sleeping on the kang and eating farm vegetables on weekends, and there are also attractions such as the first line of heaven next to the village to v…	_***	Natural scenery, the ancient villages of the Ming and Qing dynasties are well preserved.	2018-10-04
Cuandixia	4.4	316 comments	Zhaitang Town, Mentougou District, Beijing	Also known as Chuandixia Village, the village is mainly old buildings from the Ming and Qing dynasties, and the movie "Cast Name" was filmed here. Nowadays, there are many farmhouses in the village, and you can come to experience the village life of sleeping on the kang and eating farm vegetables on weekends, and there are also attractions such as the first line of heaven next to the village to v…	Lan***	Far enough from the capital, and then the ancient villages in the mountains.	2017-06-20
Cuandixia	4.4	316 comments	Zhaitang Town, Mentougou District, Beijing	Also known as Chuandixia Village, the village is mainly old buildings from the Ming and Qing dynasties, and the movie "Cast Name" was filmed here. Nowadays, there are many farmhouses in the village, and you can come to experience the village life of sleeping on the kang and eating farm vegetables on weekends, and there are also attractions such as the first line of heaven next to the village to v…	Kong***	You can go for a day stay and experience sleeping in the fire pit.	2015-10-23
Cuandixia	4.4	316 comments	Zhaitang Town, Mentougou District, Beijing	Also known as Chuandixia Village, the village is mainly old buildings from the Ming and Qing dynasties, and the movie "Cast Name" was filmed here. Nowadays, there are many farmhouses in the village, and you can come to experience the village life of sleeping on the kang and eating farm vegetables on weekends, and there are also attractions such as the first line of heaven next to the village to v…	R***	Known as the most beautiful countryside in Beijing, the environment is beautiful and quiet.	2021-11-14
Cuandixia	4.4	316 comments	Zhaitang Town, Mentougou District, Beijing	Also known as Chuandixia Village, the village is mainly old buildings from the Ming and Qing dynasties, and the movie "Cast Name" was filmed here. Nowadays, there are many farmhouses in the village, and you can come to experience the village life of sleeping on the kang and eating farm vegetables on weekends, and there are also attractions such as the first line of heaven next to the village to v…	p***	There are more characteristic mountain villages, you can go and see.	2021-10-04
Cuandixia	4.4	316 comments	Zhaitang Town, Mentougou District, Beijing	Also known as Chuandixia Village, the village is mainly old buildings from the Ming and Qing dynasties, and the movie "Cast Name" was filmed here. Nowadays, there are many farmhouses in the village, and you can come to experience the village life of sleeping on the kang and eating farm vegetables on weekends, and there are also attractions such as the first line of heaven next to the village to v…	✎***	Beautiful view, fun and good value for money!	2020-09-25
Cuandixia	4.4	316 comments	Zhaitang Town, Mentougou District, Beijing	Also known as Chuandixia Village, the village is mainly old buildings from the Ming and Qing dynasties, and the movie "Cast Name" was filmed here. Nowadays, there are many farmhouses in the village, and you can come to experience the village life of sleeping on the kang and eating farm vegetables on weekends, and there are also attractions such as the first line of heaven next to the village to v…	Ping***	It's a small mountain village in the middle of an old point	2016-06-03
Cuandixia	4.4	316 comments	Zhaitang Town, Mentougou District, Beijing	Also known as Chuandixia Village, the village is mainly old buildings from the Ming and Qing dynasties, and the movie "Cast Name" was filmed here. Nowadays, there are many farmhouses in the village, and you can come to experience the village life of sleeping on the kang and eating farm vegetables on weekends, and there are also attractions such as the first line of heaven next to the village to v…	Ai***	An ancient town worth looking forward to! Relaxed	2017-07-18
Cuandixia	4.4	316 comments	Zhaitang Town, Mentougou District, Beijing	Also known as Chuandixia Village, the village is mainly old buildings from the Ming and Qing dynasties, and the movie "Cast Name" was filmed here. Nowadays, there are many farmhouses in the village, and you can come to experience the village life of sleeping on the kang and eating farm vegetables on weekends, and there are also attractions such as the first line of heaven next to the village to v…	R***	Eating, staying and walking are definitely good places for weekend leisure	2018-03-26
Cuandixia	4.4	316 comments	Zhaitang Town, Mentougou District, Beijing	Also known as Chuandixia Village, the village is mainly old buildings from the Ming and Qing dynasties, and the movie "Cast Name" was filmed here. Nowadays, there are many farmhouses in the village, and you can come to experience the village life of sleeping on the kang and eating farm vegetables on weekends, and there are also attractions such as the first line of heaven next to the village to v…	Xiao***	Easy access, nice environment, the whole family loved.	2018-02-15
Cuandixia	4.4	316 comments	Zhaitang Town, Mentougou District, Beijing	Also known as Chuandixia Village, the village is mainly old buildings from the Ming and Qing dynasties, and the movie "Cast Name" was filmed here. Nowadays, there are many farmhouses in the village, and you can come to experience the village life of sleeping on the kang and eating farm vegetables on weekends, and there are also attractions such as the first line of heaven next to the village to v…	Lan***	Located deep in the mountains of Mentougou, it is an ancient village.	2017-06-18
Cuandixia	4.4	316 comments	Zhaitang Town, Mentougou District, Beijing	Also known as Chuandixia Village, the village is mainly old buildings from the Ming and Qing dynasties, and the movie "Cast Name" was filmed here. Nowadays, there are many farmhouses in the village, and you can come to experience the village life of sleeping on the kang and eating farm vegetables on weekends, and there are also attractions such as the first line of heaven next to the village to v…	M***	It's worth checking out! Very special place!!	2017-03-08
Cuandixia	4.4	316 comments	Zhaitang Town, Mentougou District, Beijing	Also known as Chuandixia Village, the village is mainly old buildings from the Ming and Qing dynasties, and the movie "Cast Name" was filmed here. Nowadays, there are many farmhouses in the village, and you can come to experience the village life of sleeping on the kang and eating farm vegetables on weekends, and there are also attractions such as the first line of heaven next to the village to v…	A***	It was nice, there were a lot of old houses with a lot of history.	2016-08-30
Cuandixia	4.4	316 comments	Zhaitang Town, Mentougou District, Beijing	Also known as Chuandixia Village, the village is mainly old buildings from the Ming and Qing dynasties, and the movie "Cast Name" was filmed here. Nowadays, there are many farmhouses in the village, and you can come to experience the village life of sleeping on the kang and eating farm vegetables on weekends, and there are also attractions such as the first line of heaven next to the village to v…	a***	The houses are simple and natural, and the overall preservation is not bad.	2016-07-09
Cuandixia	4.4	316 comments	Zhaitang Town, Mentougou District, Beijing	Also known as Chuandixia Village, the village is mainly old buildings from the Ming and Qing dynasties, and the movie "Cast Name" was filmed here. Nowadays, there are many farmhouses in the village, and you can come to experience the village life of sleeping on the kang and eating farm vegetables on weekends, and there are also attractions such as the first line of heaven next to the village to v…	Li***	It is worth visiting, many years old village, need to climb the mountain	2017-05-07
Cuandixia	4.4	316 comments	Zhaitang Town, Mentougou District, Beijing	Also known as Chuandixia Village, the village is mainly old buildings from the Ming and Qing dynasties, and the movie "Cast Name" was filmed here. Nowadays, there are many farmhouses in the village, and you can come to experience the village life of sleeping on the kang and eating farm vegetables on weekends, and there are also attractions such as the first line of heaven next to the village to v…	Tu***	Too commercial, almost out of the organization, not good	2017-04-10
Cuandixia	4.4	316 comments	Zhaitang Town, Mentougou District, Beijing	Also known as Chuandixia Village, the village is mainly old buildings from the Ming and Qing dynasties, and the movie "Cast Name" was filmed here. Nowadays, there are many farmhouses in the village, and you can come to experience the village life of sleeping on the kang and eating farm vegetables on weekends, and there are also attractions such as the first line of heaven next to the village to v…	Ge***	Been there once to buy tickets right in front of the door, all old buildings	2018-01-25
Cuandixia	4.4	316 comments	Zhaitang Town, Mentougou District, Beijing	Also known as Chuandixia Village, the village is mainly old buildings from the Ming and Qing dynasties, and the movie "Cast Name" was filmed here. Nowadays, there are many farmhouses in the village, and you can come to experience the village life of sleeping on the kang and eating farm vegetables on weekends, and there are also attractions such as the first line of heaven next to the village to v…	d***	The Chinese folk village was developed very early, and the villages are scattered	2015-05-14
Cuandixia	4.4	316 comments	Zhaitang Town, Mentougou District, Beijing	Also known as Chuandixia Village, the village is mainly old buildings from the Ming and Qing dynasties, and the movie "Cast Name" was filmed here. Nowadays, there are many farmhouses in the village, and you can come to experience the village life of sleeping on the kang and eating farm vegetables on weekends, and there are also attractions such as the first line of heaven next to the village to v…	M***	Characteristic village to go around and have a meal	2018-06-15
Cuandixia	4.4	316 comments	Zhaitang Town, Mentougou District, Beijing	Also known as Chuandixia Village, the village is mainly old buildings from the Ming and Qing dynasties, and the movie "Cast Name" was filmed here. Nowadays, there are many farmhouses in the village, and you can come to experience the village life of sleeping on the kang and eating farm vegetables on weekends, and there are also attractions such as the first line of heaven next to the village to v…	Bei***	The beautiful scenery of the mountains, the alleys of Shiya, although far away. Good.	2017-03-15
Cuandixia	4.4	316 comments	Zhaitang Town, Mentougou District, Beijing	Also known as Chuandixia Village, the village is mainly old buildings from the Ming and Qing dynasties, and the movie "Cast Name" was filmed here. Nowadays, there are many farmhouses in the village, and you can come to experience the village life of sleeping on the kang and eating farm vegetables on weekends, and there are also attractions such as the first line of heaven next to the village to v…	E***	Suitable for self-cultivation! The air is good! Elegant environment!	2015-09-19
Cuandixia	4.4	316 comments	Zhaitang Town, Mentougou District, Beijing	Also known as Chuandixia Village, the village is mainly old buildings from the Ming and Qing dynasties, and the movie "Cast Name" was filmed here. Nowadays, there are many farmhouses in the village, and you can come to experience the village life of sleeping on the kang and eating farm vegetables on weekends, and there are also attractions such as the first line of heaven next to the village to v…	M***	Beautiful scenery, good fun, good cost performance.	2018-03-27
Cuandixia	4.4	316 comments	Zhaitang Town, Mentougou District, Beijing	Also known as Chuandixia Village, the village is mainly old buildings from the Ming and Qing dynasties, and the movie "Cast Name" was filmed here. Nowadays, there are many farmhouses in the village, and you can come to experience the village life of sleeping on the kang and eating farm vegetables on weekends, and there are also attractions such as the first line of heaven next to the village to v…	Xing***	Located in Mentougou Zhaidang Town, old village, nice	2017-08-27
Cuandixia	4.4	316 comments	Zhaitang Town, Mentougou District, Beijing	Also known as Chuandixia Village, the village is mainly old buildings from the Ming and Qing dynasties, and the movie "Cast Name" was filmed here. Nowadays, there are many farmhouses in the village, and you can come to experience the village life of sleeping on the kang and eating farm vegetables on weekends, and there are also attractions such as the first line of heaven next to the village to v…	Yu***	Ancient and beautiful village, Ming and Qing dynasty architecture.	2017-04-26
Cuandixia	4.4	316 comments	Zhaitang Town, Mentougou District, Beijing	Also known as Chuandixia Village, the village is mainly old buildings from the Ming and Qing dynasties, and the movie "Cast Name" was filmed here. Nowadays, there are many farmhouses in the village, and you can come to experience the village life of sleeping on the kang and eating farm vegetables on weekends, and there are also attractions such as the first line of heaven next to the village to v…	Hu***	Small village in the mountains, unpretentious	2019-09-01
Cuandixia	4.4	316 comments	Zhaitang Town, Mentougou District, Beijing	Also known as Chuandixia Village, the village is mainly old buildings from the Ming and Qing dynasties, and the movie "Cast Name" was filmed here. Nowadays, there are many farmhouses in the village, and you can come to experience the village life of sleeping on the kang and eating farm vegetables on weekends, and there are also attractions such as the first line of heaven next to the village to v…	Yue***	Very characteristic small village, a good place to experience farm life	2020-02-23
Cuandixia	4.4	316 comments	Zhaitang Town, Mentougou District, Beijing	Also known as Chuandixia Village, the village is mainly old buildings from the Ming and Qing dynasties, and the movie "Cast Name" was filmed here. Nowadays, there are many farmhouses in the village, and you can come to experience the village life of sleeping on the kang and eating farm vegetables on weekends, and there are also attractions such as the first line of heaven next to the village to v…	M***	Folk characteristic village, tickets are very discounted, the scenery is beautiful.	2018-05-27
Cuandixia	4.4	316 comments	Zhaitang Town, Mentougou District, Beijing	Also known as Chuandixia Village, the village is mainly old buildings from the Ming and Qing dynasties, and the movie "Cast Name" was filmed here. Nowadays, there are many farmhouses in the village, and you can come to experience the village life of sleeping on the kang and eating farm vegetables on weekends, and there are also attractions such as the first line of heaven next to the village to v…	A***	The antique feeling is very suitable for photography enthusiasts.	2016-09-18
Cuandixia	4.4	316 comments	Zhaitang Town, Mentougou District, Beijing	Also known as Chuandixia Village, the village is mainly old buildings from the Ming and Qing dynasties, and the movie "Cast Name" was filmed here. Nowadays, there are many farmhouses in the village, and you can come to experience the village life of sleeping on the kang and eating farm vegetables on weekends, and there are also attractions such as the first line of heaven next to the village to v…	Qu***	Visit the village in winter and experience a different tranquility.	2018-12-24
Cuandixia	4.4	316 comments	Zhaitang Town, Mentougou District, Beijing	Also known as Chuandixia Village, the village is mainly old buildings from the Ming and Qing dynasties, and the movie "Cast Name" was filmed here. Nowadays, there are many farmhouses in the village, and you can come to experience the village life of sleeping on the kang and eating farm vegetables on weekends, and there are also attractions such as the first line of heaven next to the village to v…	y***	This village can be visited, quaint and not bad.	2022-02-17
Cuandixia	4.4	316 comments	Zhaitang Town, Mentougou District, Beijing	Also known as Chuandixia Village, the village is mainly old buildings from the Ming and Qing dynasties, and the movie "Cast Name" was filmed here. Nowadays, there are many farmhouses in the village, and you can come to experience the village life of sleeping on the kang and eating farm vegetables on weekends, and there are also attractions such as the first line of heaven next to the village to v…	Yee***	A very characteristic village, good choice for suburban tourism!	2020-12-03
Cuandixia	4.4	316 comments	Zhaitang Town, Mentougou District, Beijing	Also known as Chuandixia Village, the village is mainly old buildings from the Ming and Qing dynasties, and the movie "Cast Name" was filmed here. Nowadays, there are many farmhouses in the village, and you can come to experience the village life of sleeping on the kang and eating farm vegetables on weekends, and there are also attractions such as the first line of heaven next to the village to v…	Swim***	Quite an interesting small village, the view of the ancient village is not bad	2019-10-13
Cuandixia	4.4	316 comments	Zhaitang Town, Mentougou District, Beijing	Also known as Chuandixia Village, the village is mainly old buildings from the Ming and Qing dynasties, and the movie "Cast Name" was filmed here. Nowadays, there are many farmhouses in the village, and you can come to experience the village life of sleeping on the kang and eating farm vegetables on weekends, and there are also attractions such as the first line of heaven next to the village to v…	Small***	In the mirror, the picture in the scene, like a picture, like a scene, beautiful and natural.	2015-05-10
Cuandixia	4.4	316 comments	Zhaitang Town, Mentougou District, Beijing	Also known as Chuandixia Village, the village is mainly old buildings from the Ming and Qing dynasties, and the movie "Cast Name" was filmed here. Nowadays, there are many farmhouses in the village, and you can come to experience the village life of sleeping on the kang and eating farm vegetables on weekends, and there are also attractions such as the first line of heaven next to the village to v…	Rice***	Nice village for a family trip, will go back when there is a chance	2017-07-31
Cuandixia	4.4	316 comments	Zhaitang Town, Mentougou District, Beijing	Also known as Chuandixia Village, the village is mainly old buildings from the Ming and Qing dynasties, and the movie "Cast Name" was filmed here. Nowadays, there are many farmhouses in the village, and you can come to experience the village life of sleeping on the kang and eating farm vegetables on weekends, and there are also attractions such as the first line of heaven next to the village to v…	Grass***	Ancient cultural villages, witnesses of cultural civilization, are indeed good,	2018-04-30
Cuandixia	4.4	316 comments	Zhaitang Town, Mentougou District, Beijing	Also known as Chuandixia Village, the village is mainly old buildings from the Ming and Qing dynasties, and the movie "Cast Name" was filmed here. Nowadays, there are many farmhouses in the village, and you can come to experience the village life of sleeping on the kang and eating farm vegetables on weekends, and there are also attractions such as the first line of heaven next to the village to v…	Rise high***	Very nice little village with a beautiful view and worth visiting	2016-08-01
Cuandixia	4.4	316 comments	Zhaitang Town, Mentougou District, Beijing	Also known as Chuandixia Village, the village is mainly old buildings from the Ming and Qing dynasties, and the movie "Cast Name" was filmed here. Nowadays, there are many farmhouses in the village, and you can come to experience the village life of sleeping on the kang and eating farm vegetables on weekends, and there are also attractions such as the first line of heaven next to the village to v…	Happy***	Take the kids to experience it is good, you must experience it	2016-06-09
Cuandixia	4.4	316 comments	Zhaitang Town, Mentougou District, Beijing	Also known as Chuandixia Village, the village is mainly old buildings from the Ming and Qing dynasties, and the movie "Cast Name" was filmed here. Nowadays, there are many farmhouses in the village, and you can come to experience the village life of sleeping on the kang and eating farm vegetables on weekends, and there are also attractions such as the first line of heaven next to the village to v…	Yang***	An old mountain village with a simple and quiet appearance and a distinctive personality, good	2017-05-05
Cuandixia	4.4	316 comments	Zhaitang Town, Mentougou District, Beijing	Also known as Chuandixia Village, the village is mainly old buildings from the Ming and Qing dynasties, and the movie "Cast Name" was filmed here. Nowadays, there are many farmhouses in the village, and you can come to experience the village life of sleeping on the kang and eating farm vegetables on weekends, and there are also attractions such as the first line of heaven next to the village to v…	and***	This is a village, relatively old, you can go and see.	2022-01-11
Cuandixia	4.4	316 comments	Zhaitang Town, Mentougou District, Beijing	Also known as Chuandixia Village, the village is mainly old buildings from the Ming and Qing dynasties, and the movie "Cast Name" was filmed here. Nowadays, there are many farmhouses in the village, and you can come to experience the village life of sleeping on the kang and eating farm vegetables on weekends, and there are also attractions such as the first line of heaven next to the village to v…	M***	It is worth visiting, leisure day trips, and there are many students who sketch.	2017-06-12
Cuandixia	4.4	316 comments	Zhaitang Town, Mentougou District, Beijing	Also known as Chuandixia Village, the village is mainly old buildings from the Ming and Qing dynasties, and the movie "Cast Name" was filmed here. Nowadays, there are many farmhouses in the village, and you can come to experience the village life of sleeping on the kang and eating farm vegetables on weekends, and there are also attractions such as the first line of heaven next to the village to v…	c***	The places worth seeing on the outskirts of Beijing are wonderful, and the scenery is indeed very different	2019-06-27
Cuandixia	4.4	316 comments	Zhaitang Town, Mentougou District, Beijing	Also known as Chuandixia Village, the village is mainly old buildings from the Ming and Qing dynasties, and the movie "Cast Name" was filmed here. Nowadays, there are many farmhouses in the village, and you can come to experience the village life of sleeping on the kang and eating farm vegetables on weekends, and there are also attractions such as the first line of heaven next to the village to v…	1***	It is a beautiful countryside in Beijing, with a very primitive rural style.	2015-09-15
Cuandixia	4.4	316 comments	Zhaitang Town, Mentougou District, Beijing	Also known as Chuandixia Village, the village is mainly old buildings from the Ming and Qing dynasties, and the movie "Cast Name" was filmed here. Nowadays, there are many farmhouses in the village, and you can come to experience the village life of sleeping on the kang and eating farm vegetables on weekends, and there are also attractions such as the first line of heaven next to the village to v…	M***	Original charm, farmhouse life, suitable for sketching and experience.	2018-05-25
Cuandixia	4.4	316 comments	Zhaitang Town, Mentougou District, Beijing	Also known as Chuandixia Village, the village is mainly old buildings from the Ming and Qing dynasties, and the movie "Cast Name" was filmed here. Nowadays, there are many farmhouses in the village, and you can come to experience the village life of sleeping on the kang and eating farm vegetables on weekends, and there are also attractions such as the first line of heaven next to the village to v…	_***	I often see people come here to sketch, it's really beautiful and quiet	2017-07-05
Cuandixia	4.4	316 comments	Zhaitang Town, Mentougou District, Beijing	Also known as Chuandixia Village, the village is mainly old buildings from the Ming and Qing dynasties, and the movie "Cast Name" was filmed here. Nowadays, there are many farmhouses in the village, and you can come to experience the village life of sleeping on the kang and eating farm vegetables on weekends, and there are also attractions such as the first line of heaven next to the village to v…	Spoon***	Nice ancient village, general protection, low commercial development grade	2017-02-25
Cuandixia	4.4	316 comments	Zhaitang Town, Mentougou District, Beijing	Also known as Chuandixia Village, the village is mainly old buildings from the Ming and Qing dynasties, and the movie "Cast Name" was filmed here. Nowadays, there are many farmhouses in the village, and you can come to experience the village life of sleeping on the kang and eating farm vegetables on weekends, and there are also attractions such as the first line of heaven next to the village to v…	Yes***	Located in Mentougou Zhaidang Town, a well-preserved ancient village, good	2019-05-01
Cuandixia	4.4	316 comments	Zhaitang Town, Mentougou District, Beijing	Also known as Chuandixia Village, the village is mainly old buildings from the Ming and Qing dynasties, and the movie "Cast Name" was filmed here. Nowadays, there are many farmhouses in the village, and you can come to experience the village life of sleeping on the kang and eating farm vegetables on weekends, and there are also attractions such as the first line of heaven next to the village to v…	L***	The most beautiful countryside in Beijing. The blue sky with the beautiful scenery makes the best photos.	2016-11-23
Cuandixia	4.4	316 comments	Zhaitang Town, Mentougou District, Beijing	Also known as Chuandixia Village, the village is mainly old buildings from the Ming and Qing dynasties, and the movie "Cast Name" was filmed here. Nowadays, there are many farmhouses in the village, and you can come to experience the village life of sleeping on the kang and eating farm vegetables on weekends, and there are also attractions such as the first line of heaven next to the village to v…	M***	I like this kind of folk style and civil construction, and the whole family can experience a farmhouse.	2018-05-25
Cuandixia	4.4	316 comments	Zhaitang Town, Mentougou District, Beijing	Also known as Chuandixia Village, the village is mainly old buildings from the Ming and Qing dynasties, and the movie "Cast Name" was filmed here. Nowadays, there are many farmhouses in the village, and you can come to experience the village life of sleeping on the kang and eating farm vegetables on weekends, and there are also attractions such as the first line of heaven next to the village to v…	Bite***	The ancient village of Mentougou Zaidang Town is characteristic and worth visiting!	2017-11-28
Cuandixia	4.4	316 comments	Zhaitang Town, Mentougou District, Beijing	Also known as Chuandixia Village, the village is mainly old buildings from the Ming and Qing dynasties, and the movie "Cast Name" was filmed here. Nowadays, there are many farmhouses in the village, and you can come to experience the village life of sleeping on the kang and eating farm vegetables on weekends, and there are also attractions such as the first line of heaven next to the village to v…	Blue***	Simple and elegant, suitable for sketching, there are many painting students sketching	2017-05-23
Cuandixia	4.4	316 comments	Zhaitang Town, Mentougou District, Beijing	Also known as Chuandixia Village, the village is mainly old buildings from the Ming and Qing dynasties, and the movie "Cast Name" was filmed here. Nowadays, there are many farmhouses in the village, and you can come to experience the village life of sleeping on the kang and eating farm vegetables on weekends, and there are also attractions such as the first line of heaven next to the village to v…	Drunk***	Nice environment. The village is built with character. The farmhouse dishes were yummy.	2016-09-14
Cuandixia	4.4	316 comments	Zhaitang Town, Mentougou District, Beijing	Also known as Chuandixia Village, the village is mainly old buildings from the Ming and Qing dynasties, and the movie "Cast Name" was filmed here. Nowadays, there are many farmhouses in the village, and you can come to experience the village life of sleeping on the kang and eating farm vegetables on weekends, and there are also attractions such as the first line of heaven next to the village to v…	Quiet***	This is a rather old village, and it is full of Ming Dynasty buildings	2017-11-12
Cuandixia	4.4	316 comments	Zhaitang Town, Mentougou District, Beijing	Also known as Chuandixia Village, the village is mainly old buildings from the Ming and Qing dynasties, and the movie "Cast Name" was filmed here. Nowadays, there are many farmhouses in the village, and you can come to experience the village life of sleeping on the kang and eating farm vegetables on weekends, and there are also attractions such as the first line of heaven next to the village to v…	1***	The view of the old mountain village, perfect for sketching. That's called a beauty!	2017-09-25
Cuandixia	4.4	316 comments	Zhaitang Town, Mentougou District, Beijing	Also known as Chuandixia Village, the village is mainly old buildings from the Ming and Qing dynasties, and the movie "Cast Name" was filmed here. Nowadays, there are many farmhouses in the village, and you can come to experience the village life of sleeping on the kang and eating farm vegetables on weekends, and there are also attractions such as the first line of heaven next to the village to v…	Refined***	Very characterful, relatively well preserved original village, just far away	2018-01-20
Cuandixia	4.4	316 comments	Zhaitang Town, Mentougou District, Beijing	Also known as Chuandixia Village, the village is mainly old buildings from the Ming and Qing dynasties, and the movie "Cast Name" was filmed here. Nowadays, there are many farmhouses in the village, and you can come to experience the village life of sleeping on the kang and eating farm vegetables on weekends, and there are also attractions such as the first line of heaven next to the village to v…	Use***	Many houses in the village have been converted into coffee inns. Slowly it becomes a commercial street.	2022-02-16
Cuandixia	4.4	316 comments	Zhaitang Town, Mentougou District, Beijing	Also known as Chuandixia Village, the village is mainly old buildings from the Ming and Qing dynasties, and the movie "Cast Name" was filmed here. Nowadays, there are many farmhouses in the village, and you can come to experience the village life of sleeping on the kang and eating farm vegetables on weekends, and there are also attractions such as the first line of heaven next to the village to v…	Yes***	Located in Mentougou District, a well-preserved ancient village, nice place!	2019-09-28
Cuandixia	4.4	316 comments	Zhaitang Town, Mentougou District, Beijing	Also known as Chuandixia Village, the village is mainly old buildings from the Ming and Qing dynasties, and the movie "Cast Name" was filmed here. Nowadays, there are many farmhouses in the village, and you can come to experience the village life of sleeping on the kang and eating farm vegetables on weekends, and there are also attractions such as the first line of heaven next to the village to v…	Bite***	Ming and Qing Dynasty ancient villages, Mentougou Zhaitang Town, remote, but very distinctive!	2018-02-18
Cuandixia	4.4	316 comments	Zhaitang Town, Mentougou District, Beijing	Also known as Chuandixia Village, the village is mainly old buildings from the Ming and Qing dynasties, and the movie "Cast Name" was filmed here. Nowadays, there are many farmhouses in the village, and you can come to experience the village life of sleeping on the kang and eating farm vegetables on weekends, and there are also attractions such as the first line of heaven next to the village to v…	Disorderly***	It is worth visiting the ancient village, the ancient buildings are well protected, and the toon fish is delicious	2019-12-14
Cuandixia	4.4	316 comments	Zhaitang Town, Mentougou District, Beijing	Also known as Chuandixia Village, the village is mainly old buildings from the Ming and Qing dynasties, and the movie "Cast Name" was filmed here. Nowadays, there are many farmhouses in the village, and you can come to experience the village life of sleeping on the kang and eating farm vegetables on weekends, and there are also attractions such as the first line of heaven next to the village to v…	Gold***	On the first of October, I went to the bottom of the sword, good mountains, good water, good mood. The literary and artistic style is real	2015-10-06
Cuandixia	4.4	316 comments	Zhaitang Town, Mentougou District, Beijing	Also known as Chuandixia Village, the village is mainly old buildings from the Ming and Qing dynasties, and the movie "Cast Name" was filmed here. Nowadays, there are many farmhouses in the village, and you can come to experience the village life of sleeping on the kang and eating farm vegetables on weekends, and there are also attractions such as the first line of heaven next to the village to v…	Silver***	What a nice place, the environment and service are good and convenient.	2019-08-23
Cuandixia	4.4	316 comments	Zhaitang Town, Mentougou District, Beijing	Also known as Chuandixia Village, the village is mainly old buildings from the Ming and Qing dynasties, and the movie "Cast Name" was filmed here. Nowadays, there are many farmhouses in the village, and you can come to experience the village life of sleeping on the kang and eating farm vegetables on weekends, and there are also attractions such as the first line of heaven next to the village to v…	2***	Mentougou Ming and Qing Dynasty ancient buildings The whole village is in the shape of an ingot, and it is worth visiting	2016-11-12
Cuandixia	4.4	316 comments	Zhaitang Town, Mentougou District, Beijing	Also known as Chuandixia Village, the village is mainly old buildings from the Ming and Qing dynasties, and the movie "Cast Name" was filmed here. Nowadays, there are many farmhouses in the village, and you can come to experience the village life of sleeping on the kang and eating farm vegetables on weekends, and there are also attractions such as the first line of heaven next to the village to v…	_***	Definitely worth a visit Interesting view Lots of good food	2018-05-06
Cuandixia	4.4	316 comments	Zhaitang Town, Mentougou District, Beijing	Also known as Chuandixia Village, the village is mainly old buildings from the Ming and Qing dynasties, and the movie "Cast Name" was filmed here. Nowadays, there are many farmhouses in the village, and you can come to experience the village life of sleeping on the kang and eating farm vegetables on weekends, and there are also attractions such as the first line of heaven next to the village to v…	Quiet***	This is a very old residential complex, with a long history and rich culture	2017-11-26
Cuandixia	4.4	316 comments	Zhaitang Town, Mentougou District, Beijing	Also known as Chuandixia Village, the village is mainly old buildings from the Ming and Qing dynasties, and the movie "Cast Name" was filmed here. Nowadays, there are many farmhouses in the village, and you can come to experience the village life of sleeping on the kang and eating farm vegetables on weekends, and there are also attractions such as the first line of heaven next to the village to v…	_***	The antique color is beautiful, especially when the sun is slightly rising, and the morning mist is full of charm!	2020-03-05
Cuandixia	4.4	316 comments	Zhaitang Town, Mentougou District, Beijing	Also known as Chuandixia Village, the village is mainly old buildings from the Ming and Qing dynasties, and the movie "Cast Name" was filmed here. Nowadays, there are many farmhouses in the village, and you can come to experience the village life of sleeping on the kang and eating farm vegetables on weekends, and there are also attractions such as the first line of heaven next to the village to v…	Village***	To be honest, it's better to drive, small hillside to see the village panorama, farmhouse house open	2015-05-31
Cuandixia	4.4	316 comments	Zhaitang Town, Mentougou District, Beijing	Also known as Chuandixia Village, the village is mainly old buildings from the Ming and Qing dynasties, and the movie "Cast Name" was filmed here. Nowadays, there are many farmhouses in the village, and you can come to experience the village life of sleeping on the kang and eating farm vegetables on weekends, and there are also attractions such as the first line of heaven next to the village to v…	c***	I didn't know this word before, the scenery is good, and my family who loves sketching especially likes it.	2018-05-25
Cuandixia	4.4	316 comments	Zhaitang Town, Mentougou District, Beijing	Also known as Chuandixia Village, the village is mainly old buildings from the Ming and Qing dynasties, and the movie "Cast Name" was filmed here. Nowadays, there are many farmhouses in the village, and you can come to experience the village life of sleeping on the kang and eating farm vegetables on weekends, and there are also attractions such as the first line of heaven next to the village to v…	f***	Accompany the family to experience the local folklore, and the architecture of the house is unique.	2018-05-25
Cuandixia	4.4	316 comments	Zhaitang Town, Mentougou District, Beijing	Also known as Chuandixia Village, the village is mainly old buildings from the Ming and Qing dynasties, and the movie "Cast Name" was filmed here. Nowadays, there are many farmhouses in the village, and you can come to experience the village life of sleeping on the kang and eating farm vegetables on weekends, and there are also attractions such as the first line of heaven next to the village to v…	_***	Quaint and beautiful village, fresh air in the morning, smoky smoke, like a wonderland on earth!	2021-02-15
Cuandixia	4.4	316 comments	Zhaitang Town, Mentougou District, Beijing	Also known as Chuandixia Village, the village is mainly old buildings from the Ming and Qing dynasties, and the movie "Cast Name" was filmed here. Nowadays, there are many farmhouses in the village, and you can come to experience the village life of sleeping on the kang and eating farm vegetables on weekends, and there are also attractions such as the first line of heaven next to the village to v…	W***	The old village of Beijing, although very commercial, but the house is still very well preserved	2018-08-17
Cuandixia	4.4	316 comments	Zhaitang Town, Mentougou District, Beijing	Also known as Chuandixia Village, the village is mainly old buildings from the Ming and Qing dynasties, and the movie "Cast Name" was filmed here. Nowadays, there are many farmhouses in the village, and you can come to experience the village life of sleeping on the kang and eating farm vegetables on weekends, and there are also attractions such as the first line of heaven next to the village to v…	Will***	Silent mountain village, touched by the hustle and bustle of the crowd. Beauty cannot be described in words.	2015-12-16
Cuandixia	4.4	316 comments	Zhaitang Town, Mentougou District, Beijing	Also known as Chuandixia Village, the village is mainly old buildings from the Ming and Qing dynasties, and the movie "Cast Name" was filmed here. Nowadays, there are many farmhouses in the village, and you can come to experience the village life of sleeping on the kang and eating farm vegetables on weekends, and there are also attractions such as the first line of heaven next to the village to v…	M***	Well kept old village, the villagers are very welcoming and the farm dishes taste good.	2018-04-28
Cuandixia	4.4	316 comments	Zhaitang Town, Mentougou District, Beijing	Also known as Chuandixia Village, the village is mainly old buildings from the Ming and Qing dynasties, and the movie "Cast Name" was filmed here. Nowadays, there are many farmhouses in the village, and you can come to experience the village life of sleeping on the kang and eating farm vegetables on weekends, and there are also attractions such as the first line of heaven next to the village to v…	Surplus***	Suitable for self-driving trips, quaint villages, and a characteristic first-line sky	2016-08-03
Cuandixia	4.4	316 comments	Zhaitang Town, Mentougou District, Beijing	Also known as Chuandixia Village, the village is mainly old buildings from the Ming and Qing dynasties, and the movie "Cast Name" was filmed here. Nowadays, there are many farmhouses in the village, and you can come to experience the village life of sleeping on the kang and eating farm vegetables on weekends, and there are also attractions such as the first line of heaven next to the village to v…	m***	Beijing ancient villages, quaint, distinctive, climbing up the hillside to see the panorama, quite beautiful.	2016-03-16
Cuandixia	4.4	316 comments	Zhaitang Town, Mentougou District, Beijing	Also known as Chuandixia Village, the village is mainly old buildings from the Ming and Qing dynasties, and the movie "Cast Name" was filmed here. Nowadays, there are many farmhouses in the village, and you can come to experience the village life of sleeping on the kang and eating farm vegetables on weekends, and there are also attractions such as the first line of heaven next to the village to v…	1***	A good experience, an ancient village on the far outskirts of Beijing, far away, the road is not easy.	2021-09-01
Cuandixia	4.4	316 comments	Zhaitang Town, Mentougou District, Beijing	Also known as Chuandixia Village, the village is mainly old buildings from the Ming and Qing dynasties, and the movie "Cast Name" was filmed here. Nowadays, there are many farmhouses in the village, and you can come to experience the village life of sleeping on the kang and eating farm vegetables on weekends, and there are also attractions such as the first line of heaven next to the village to v…	Left***	I went about twenty years ago, but it was unexplored at that time, and it is said that it has a strong commercial taste now.	2021-03-06
Cuandixia	4.4	316 comments	Zhaitang Town, Mentougou District, Beijing	Also known as Chuandixia Village, the village is mainly old buildings from the Ming and Qing dynasties, and the movie "Cast Name" was filmed here. Nowadays, there are many farmhouses in the village, and you can come to experience the village life of sleeping on the kang and eating farm vegetables on weekends, and there are also attractions such as the first line of heaven next to the village to v…	m***	A well-preserved and concentrated village in the courtyard of the Ming and Qing dynasties, a very quaint village	2017-03-24
Cuandixia	4.4	316 comments	Zhaitang Town, Mentougou District, Beijing	Also known as Chuandixia Village, the village is mainly old buildings from the Ming and Qing dynasties, and the movie "Cast Name" was filmed here. Nowadays, there are many farmhouses in the village, and you can come to experience the village life of sleeping on the kang and eating farm vegetables on weekends, and there are also attractions such as the first line of heaven next to the village to v…	_***	The clear village under the plan, shrouded in mist, cooking smoke, the air is full of human breath!	2020-12-05
Cuandixia	4.4	316 comments	Zhaitang Town, Mentougou District, Beijing	Also known as Chuandixia Village, the village is mainly old buildings from the Ming and Qing dynasties, and the movie "Cast Name" was filmed here. Nowadays, there are many farmhouses in the village, and you can come to experience the village life of sleeping on the kang and eating farm vegetables on weekends, and there are also attractions such as the first line of heaven next to the village to v…	Drunk***	About two hours drive from the city. The village has a lot of character. Standing at the highest place to take pictures is good.	2018-06-15
Cuandixia	4.4	316 comments	Zhaitang Town, Mentougou District, Beijing	Also known as Chuandixia Village, the village is mainly old buildings from the Ming and Qing dynasties, and the movie "Cast Name" was filmed here. Nowadays, there are many farmhouses in the village, and you can come to experience the village life of sleeping on the kang and eating farm vegetables on weekends, and there are also attractions such as the first line of heaven next to the village to v…	A***	Nice ancient village oh, the original ecology is pollution-free, the night is particularly dark and the sky is super clear	2015-10-22
Cuandixia	4.4	316 comments	Zhaitang Town, Mentougou District, Beijing	Also known as Chuandixia Village, the village is mainly old buildings from the Ming and Qing dynasties, and the movie "Cast Name" was filmed here. Nowadays, there are many farmhouses in the village, and you can come to experience the village life of sleeping on the kang and eating farm vegetables on weekends, and there are also attractions such as the first line of heaven next to the village to v…	M***	The ancient village of Mentougou, the classic under the West Mountain, the Bagua Village, the movie attraction, it is recommended to come in winter.	2015-06-02
Cuandixia	4.4	316 comments	Zhaitang Town, Mentougou District, Beijing	Also known as Chuandixia Village, the village is mainly old buildings from the Ming and Qing dynasties, and the movie "Cast Name" was filmed here. Nowadays, there are many farmhouses in the village, and you can come to experience the village life of sleeping on the kang and eating farm vegetables on weekends, and there are also attractions such as the first line of heaven next to the village to v…	2***	It is relatively close to the natural landscape of Beijing and the village is beautiful. It's just that eleven people are too many. It's good to go at ordinary times	2015-10-09
Cuandixia	4.4	316 comments	Zhaitang Town, Mentougou District, Beijing	Also known as Chuandixia Village, the village is mainly old buildings from the Ming and Qing dynasties, and the movie "Cast Name" was filmed here. Nowadays, there are many farmhouses in the village, and you can come to experience the village life of sleeping on the kang and eating farm vegetables on weekends, and there are also attractions such as the first line of heaven next to the village to v…	e***	On the way to Lingshan. It is a well-preserved ancient village around Beijing. The ticket price is also OK.	2017-01-12
Cuandixia	4.4	316 comments	Zhaitang Town, Mentougou District, Beijing	Also known as Chuandixia Village, the village is mainly old buildings from the Ming and Qing dynasties, and the movie "Cast Name" was filmed here. Nowadays, there are many farmhouses in the village, and you can come to experience the village life of sleeping on the kang and eating farm vegetables on weekends, and there are also attractions such as the first line of heaven next to the village to v…	Solitary***	Old houses from the Ming and Qing dynasties, standing high overlooking the situation, gossip formations, and authentic local food	2017-11-19
Cuandixia	4.4	316 comments	Zhaitang Town, Mentougou District, Beijing	Also known as Chuandixia Village, the village is mainly old buildings from the Ming and Qing dynasties, and the movie "Cast Name" was filmed here. Nowadays, there are many farmhouses in the village, and you can come to experience the village life of sleeping on the kang and eating farm vegetables on weekends, and there are also attractions such as the first line of heaven next to the village to v…	_***	Walk on the misty mountain path in the morning and see the historic old houses around you!	2019-10-12
Cuandixia	4.4	316 comments	Zhaitang Town, Mentougou District, Beijing	Also known as Chuandixia Village, the village is mainly old buildings from the Ming and Qing dynasties, and the movie "Cast Name" was filmed here. Nowadays, there are many farmhouses in the village, and you can come to experience the village life of sleeping on the kang and eating farm vegetables on weekends, and there are also attractions such as the first line of heaven next to the village to v…	Mountain***	Very quiet ancient village, the best place for precipitating the mood, the pace is very slow, remember to go to the first line of sky	2019-09-23
Cuandixia	4.4	316 comments	Zhaitang Town, Mentougou District, Beijing	Also known as Chuandixia Village, the village is mainly old buildings from the Ming and Qing dynasties, and the movie "Cast Name" was filmed here. Nowadays, there are many farmhouses in the village, and you can come to experience the village life of sleeping on the kang and eating farm vegetables on weekends, and there are also attractions such as the first line of heaven next to the village to v…	m***	Very peaceful little mountain village in two or three hours to get around. In August and September, you can also go up the mountain to pick sour dates	2018-08-07
Cuandixia	4.4	316 comments	Zhaitang Town, Mentougou District, Beijing	Also known as Chuandixia Village, the village is mainly old buildings from the Ming and Qing dynasties, and the movie "Cast Name" was filmed here. Nowadays, there are many farmhouses in the village, and you can come to experience the village life of sleeping on the kang and eating farm vegetables on weekends, and there are also attractions such as the first line of heaven next to the village to v…	M***	Very distinctive, relatively complete preserved original village, is farther away, the traffic is not very convenient	2017-12-24
Cuandixia	4.4	316 comments	Zhaitang Town, Mentougou District, Beijing	Also known as Chuandixia Village, the village is mainly old buildings from the Ming and Qing dynasties, and the movie "Cast Name" was filmed here. Nowadays, there are many farmhouses in the village, and you can come to experience the village life of sleeping on the kang and eating farm vegetables on weekends, and there are also attractions such as the first line of heaven next to the village to v…	1***	The feeling of a quaint ancient village, many tourists take photos, and the past two years feel that the development is a bit too much.	2016-08-16
Cuandixia	4.4	316 comments	Zhaitang Town, Mentougou District, Beijing	Also known as Chuandixia Village, the village is mainly old buildings from the Ming and Qing dynasties, and the movie "Cast Name" was filmed here. Nowadays, there are many farmhouses in the village, and you can come to experience the village life of sleeping on the kang and eating farm vegetables on weekends, and there are also attractions such as the first line of heaven next to the village to v…	D***	The countryside is quaint, with rows of corn in the yard and peony flowers in full bloom. It's amazing to have a glimmer of time.	2015-10-29
Cuandixia	4.4	316 comments	Zhaitang Town, Mentougou District, Beijing	Also known as Chuandixia Village, the village is mainly old buildings from the Ming and Qing dynasties, and the movie "Cast Name" was filmed here. Nowadays, there are many farmhouses in the village, and you can come to experience the village life of sleeping on the kang and eating farm vegetables on weekends, and there are also attractions such as the first line of heaven next to the village to v…	1***	The bottom of the sway is located in Mentougou, where there are more ancient buildings, and it is also very cool, suitable for summer vacation.	2016-08-21
Cuandixia	4.4	316 comments	Zhaitang Town, Mentougou District, Beijing	Also known as Chuandixia Village, the village is mainly old buildings from the Ming and Qing dynasties, and the movie "Cast Name" was filmed here. Nowadays, there are many farmhouses in the village, and you can come to experience the village life of sleeping on the kang and eating farm vegetables on weekends, and there are also attractions such as the first line of heaven next to the village to v…	E***	The bottom is located in Mentougou, it is very cool to come here, there are many old buildings, the scenery is unique, and it is very suitable for tourism.	2016-08-16
Cuandixia	4.4	316 comments	Zhaitang Town, Mentougou District, Beijing	Also known as Chuandixia Village, the village is mainly old buildings from the Ming and Qing dynasties, and the movie "Cast Name" was filmed here. Nowadays, there are many farmhouses in the village, and you can come to experience the village life of sleeping on the kang and eating farm vegetables on weekends, and there are also attractions such as the first line of heaven next to the village to v…	Use***	The scenery is beautiful and pleasant, the best preserved and most complete ancient village in Beijing, interesting and diverse, cost-effective.	2022-02-01
Cuandixia	4.4	316 comments	Zhaitang Town, Mentougou District, Beijing	Also known as Chuandixia Village, the village is mainly old buildings from the Ming and Qing dynasties, and the movie "Cast Name" was filmed here. Nowadays, there are many farmhouses in the village, and you can come to experience the village life of sleeping on the kang and eating farm vegetables on weekends, and there are also attractions such as the first line of heaven next to the village to v…	Stone***	It seems to be a place to shoot the name, quiet old village, good for weekend outings, amazing farmhouse meal.	2015-02-14
Cuandixia	4.4	316 comments	Zhaitang Town, Mentougou District, Beijing	Also known as Chuandixia Village, the village is mainly old buildings from the Ming and Qing dynasties, and the movie "Cast Name" was filmed here. Nowadays, there are many farmhouses in the village, and you can come to experience the village life of sleeping on the kang and eating farm vegetables on weekends, and there are also attractions such as the first line of heaven next to the village to v…	e***	It's really not interesting, the street is messy, there is more commercialization, the ticket is still very expensive, so it's a visit.	2016-11-06
Cuandixia	4.4	316 comments	Zhaitang Town, Mentougou District, Beijing	Also known as Chuandixia Village, the village is mainly old buildings from the Ming and Qing dynasties, and the movie "Cast Name" was filmed here. Nowadays, there are many farmhouses in the village, and you can come to experience the village life of sleeping on the kang and eating farm vegetables on weekends, and there are also attractions such as the first line of heaven next to the village to v…	h***	The ancient village, if you like a well-developed place like Zhouzhuang, may be disappointed, it is a backward countryside.	2015-11-09
Cuandixia	4.4	316 comments	Zhaitang Town, Mentougou District, Beijing	Also known as Chuandixia Village, the village is mainly old buildings from the Ming and Qing dynasties, and the movie "Cast Name" was filmed here. Nowadays, there are many farmhouses in the village, and you can come to experience the village life of sleeping on the kang and eating farm vegetables on weekends, and there are also attractions such as the first line of heaven next to the village to v…	1***	Famous and slightly disappointed. Commercialization is very strong, and tickets are charged. Very small villages, and there is no Ming and Qing dynasty atmosphere.	2015-08-12
Cuandixia	4.4	316 comments	Zhaitang Town, Mentougou District, Beijing	Also known as Chuandixia Village, the village is mainly old buildings from the Ming and Qing dynasties, and the movie "Cast Name" was filmed here. Nowadays, there are many farmhouses in the village, and you can come to experience the village life of sleeping on the kang and eating farm vegetables on weekends, and there are also attractions such as the first line of heaven next to the village to v…	b***	Jingxi Ancient Village, pure folk customs, original natural environment, worth seeing, but a little hot in summer, more mosquitoes.	2017-08-05
Cuandixia	4.4	316 comments	Zhaitang Town, Mentougou District, Beijing	Also known as Chuandixia Village, the village is mainly old buildings from the Ming and Qing dynasties, and the movie "Cast Name" was filmed here. Nowadays, there are many farmhouses in the village, and you can come to experience the village life of sleeping on the kang and eating farm vegetables on weekends, and there are also attractions such as the first line of heaven next to the village to v…	1***	The bottom of the river is quite flavorful, and it is worth visiting. The tour guide Wang Tao is very careful, serious and considerate of everyone. Pleasant day, thanks	2018-10-06
Cuandixia	4.4	316 comments	Zhaitang Town, Mentougou District, Beijing	Also known as Chuandixia Village, the village is mainly old buildings from the Ming and Qing dynasties, and the movie "Cast Name" was filmed here. Nowadays, there are many farmhouses in the village, and you can come to experience the village life of sleeping on the kang and eating farm vegetables on weekends, and there are also attractions such as the first line of heaven next to the village to v…	Resemble***	Very happy day, the itinerary is ok, the tour guide Zhang Xi's sister is also very good, the roasted corn under the simmer is particularly delicious, and the scenery is really beautiful	2018-06-02
Cuandixia	4.4	316 comments	Zhaitang Town, Mentougou District, Beijing	Also known as Chuandixia Village, the village is mainly old buildings from the Ming and Qing dynasties, and the movie "Cast Name" was filmed here. Nowadays, there are many farmhouses in the village, and you can come to experience the village life of sleeping on the kang and eating farm vegetables on weekends, and there are also attractions such as the first line of heaven next to the village to v…	Blue***	Very good, the ticket is 35 / person, the ticket is not expensive, you can go to play if you have not been there, they are all old houses, it is still good to go in summer	2018-03-11
Cuandixia	4.4	316 comments	Zhaitang Town, Mentougou District, Beijing	Also known as Chuandixia Village, the village is mainly old buildings from the Ming and Qing dynasties, and the movie "Cast Name" was filmed here. Nowadays, there are many farmhouses in the village, and you can come to experience the village life of sleeping on the kang and eating farm vegetables on weekends, and there are also attractions such as the first line of heaven next to the village to v…	Depend on***	An ancient village around Beijing, Jiadixia Village. Go to Lingshan will pass here, buy a ticket to go in and around, built by the mountain, many old houses.	2019-10-20
Cuandixia	4.4	316 comments	Zhaitang Town, Mentougou District, Beijing	Also known as Chuandixia Village, the village is mainly old buildings from the Ming and Qing dynasties, and the movie "Cast Name" was filmed here. Nowadays, there are many farmhouses in the village, and you can come to experience the village life of sleeping on the kang and eating farm vegetables on weekends, and there are also attractions such as the first line of heaven next to the village to v…	North***	The famous ancient village of the Ming and Qing Dynasties in Mentougou District has the characteristics of mountainous folk construction, retains many old houses, and is now a good place for tourism and leisure.	2022-02-05
Cuandixia	4.4	316 comments	Zhaitang Town, Mentougou District, Beijing	Also known as Chuandixia Village, the village is mainly old buildings from the Ming and Qing dynasties, and the movie "Cast Name" was filmed here. Nowadays, there are many farmhouses in the village, and you can come to experience the village life of sleeping on the kang and eating farm vegetables on weekends, and there are also attractions such as the first line of heaven next to the village to v…	Abundant***	The village is not big, there are many old houses in the northern countryside, there are farmhouses everywhere, the stewed vegetables in the big wood pot taste good, and the accommodation is also convenient.	2016-04-07
Cuandixia	4.4	316 comments	Zhaitang Town, Mentougou District, Beijing	Also known as Chuandixia Village, the village is mainly old buildings from the Ming and Qing dynasties, and the movie "Cast Name" was filmed here. Nowadays, there are many farmhouses in the village, and you can come to experience the village life of sleeping on the kang and eating farm vegetables on weekends, and there are also attractions such as the first line of heaven next to the village to v…	j***	Very characteristic village. The house building is well preserved. Many local people have set up more inns. Provide accommodation leisure KTV or something	2015-04-07
Cuandixia	4.4	316 comments	Zhaitang Town, Mentougou District, Beijing	Also known as Chuandixia Village, the village is mainly old buildings from the Ming and Qing dynasties, and the movie "Cast Name" was filmed here. Nowadays, there are many farmhouses in the village, and you can come to experience the village life of sleeping on the kang and eating farm vegetables on weekends, and there are also attractions such as the first line of heaven next to the village to v…	f***	In Beijing's Mentougou District, this is an ancient village in Beijing, come here to eat a farmhouse meal on the weekend, see the old buildings, quite beautiful.	2015-12-01
Cuandixia	4.4	316 comments	Zhaitang Town, Mentougou District, Beijing	Also known as Chuandixia Village, the village is mainly old buildings from the Ming and Qing dynasties, and the movie "Cast Name" was filmed here. Nowadays, there are many farmhouses in the village, and you can come to experience the village life of sleeping on the kang and eating farm vegetables on weekends, and there are also attractions such as the first line of heaven next to the village to v…	-***	There are more than 500 courtyard houses in the Ming and Qing dynasties preserved here, which is one of the relatively complete ancient buildings of mountain villages in China.	2015-11-19
Cuandixia	4.4	316 comments	Zhaitang Town, Mentougou District, Beijing	Also known as Chuandixia Village, the village is mainly old buildings from the Ming and Qing dynasties, and the movie "Cast Name" was filmed here. Nowadays, there are many farmhouses in the village, and you can come to experience the village life of sleeping on the kang and eating farm vegetables on weekends, and there are also attractions such as the first line of heaven next to the village to v…	b***	The meal is a little expensive, the view is still very good, but there are too many people, but unfortunately I didn't see the most primitive and simple scene.	2015-11-04
Cuandixia	4.4	316 comments	Zhaitang Town, Mentougou District, Beijing	Also known as Chuandixia Village, the village is mainly old buildings from the Ming and Qing dynasties, and the movie "Cast Name" was filmed here. Nowadays, there are many farmhouses in the village, and you can come to experience the village life of sleeping on the kang and eating farm vegetables on weekends, and there are also attractions such as the first line of heaven next to the village to v…	Big***	A rare quiet place on the outskirts of Beijing, once a paradise, this time is also full of tourists, full of copper smell, so it is said to go early.	2015-02-27
Cuandixia	4.4	316 comments	Zhaitang Town, Mentougou District, Beijing	Also known as Chuandixia Village, the village is mainly old buildings from the Ming and Qing dynasties, and the movie "Cast Name" was filmed here. Nowadays, there are many farmhouses in the village, and you can come to experience the village life of sleeping on the kang and eating farm vegetables on weekends, and there are also attractions such as the first line of heaven next to the village to v…	Sky***	The ancient mountain village with a simple and quiet appearance and distinctive personality is quietly hidden under the "ancient village cultural pearl" in the deep mountains and valleys of western Beijing.	2016-11-18
Cuandixia	4.4	316 comments	Zhaitang Town, Mentougou District, Beijing	Also known as Chuandixia Village, the village is mainly old buildings from the Ming and Qing dynasties, and the movie "Cast Name" was filmed here. Nowadays, there are many farmhouses in the village, and you can come to experience the village life of sleeping on the kang and eating farm vegetables on weekends, and there are also attractions such as the first line of heaven next to the village to v…	m***	Influenced by the natural environment, the courtyard courtyard in the village has a unique charm due to its small size, changes with the terrain, and irregular shape of the courtyard	2021-08-18
Cuandixia	4.4	316 comments	Zhaitang Town, Mentougou District, Beijing	Also known as Chuandixia Village, the village is mainly old buildings from the Ming and Qing dynasties, and the movie "Cast Name" was filmed here. Nowadays, there are many farmhouses in the village, and you can come to experience the village life of sleeping on the kang and eating farm vegetables on weekends, and there are also attractions such as the first line of heaven next to the village to v…	E***	This is a good place on the outskirts of Beijing, we went in winter, there are very few people, very vicissitudes feeling, very historical heritage. It's fun	2015-05-06
Cuandixia	4.4	316 comments	Zhaitang Town, Mentougou District, Beijing	Also known as Chuandixia Village, the village is mainly old buildings from the Ming and Qing dynasties, and the movie "Cast Name" was filmed here. Nowadays, there are many farmhouses in the village, and you can come to experience the village life of sleeping on the kang and eating farm vegetables on weekends, and there are also attractions such as the first line of heaven next to the village to v…	Old***	Jiadixia Village, known as the "Potala Palace" in Beijing, retains a relatively complete ancient architectural complex and is a famous historical and cultural village in China.	2017-08-27
Cuandixia	4.4	316 comments	Zhaitang Town, Mentougou District, Beijing	Also known as Chuandixia Village, the village is mainly old buildings from the Ming and Qing dynasties, and the movie "Cast Name" was filmed here. Nowadays, there are many farmhouses in the village, and you can come to experience the village life of sleeping on the kang and eating farm vegetables on weekends, and there are also attractions such as the first line of heaven next to the village to v…	M***	The air is fresh, the environment is very good, there are many lovers who come to sketch or photography, live in the hometown of the fellows, experience the farmhouse ~ eat local eggs ~ ~	2015-11-07
Cuandixia	4.4	316 comments	Zhaitang Town, Mentougou District, Beijing	Also known as Chuandixia Village, the village is mainly old buildings from the Ming and Qing dynasties, and the movie "Cast Name" was filmed here. Nowadays, there are many farmhouses in the village, and you can come to experience the village life of sleeping on the kang and eating farm vegetables on weekends, and there are also attractions such as the first line of heaven next to the village to v…	Year***	The best developed ancient village the North has ever seen. Ancient and modern, there will be no sense of crossing and will not make life inconvenient. Check it out when you have time!	2015-08-13
Cuandixia	4.4	316 comments	Zhaitang Town, Mentougou District, Beijing	Also known as Chuandixia Village, the village is mainly old buildings from the Ming and Qing dynasties, and the movie "Cast Name" was filmed here. Nowadays, there are many farmhouses in the village, and you can come to experience the village life of sleeping on the kang and eating farm vegetables on weekends, and there are also attractions such as the first line of heaven next to the village to v…	Essence***	Located in the outskirts of Beijing, a typical northern ancient village, surrounded by mountain peaks, the houses and houses still retain the original quaintness, very historical taste.	2016-02-07
Cuandixia	4.4	316 comments	Zhaitang Town, Mentougou District, Beijing	Also known as Chuandixia Village, the village is mainly old buildings from the Ming and Qing dynasties, and the movie "Cast Name" was filmed here. Nowadays, there are many farmhouses in the village, and you can come to experience the village life of sleeping on the kang and eating farm vegetables on weekends, and there are also attractions such as the first line of heaven next to the village to v…	Four***	Very old village, it is relatively pristine, the farmhouse meal is very cheap, there are many people from the city come here to buy houses, summer love to escape the heat.	2015-02-16
Cuandixia	4.4	316 comments	Zhaitang Town, Mentougou District, Beijing	Also known as Chuandixia Village, the village is mainly old buildings from the Ming and Qing dynasties, and the movie "Cast Name" was filmed here. Nowadays, there are many farmhouses in the village, and you can come to experience the village life of sleeping on the kang and eating farm vegetables on weekends, and there are also attractions such as the first line of heaven next to the village to v…	M***	I didn't charge when I went before, but now I start to charge. The location is in the mountains of Mentougou, the scenery is good, and many of the ancient villages have been restored	2018-06-25
Cuandixia	4.4	316 comments	Zhaitang Town, Mentougou District, Beijing	Also known as Chuandixia Village, the village is mainly old buildings from the Ming and Qing dynasties, and the movie "Cast Name" was filmed here. Nowadays, there are many farmhouses in the village, and you can come to experience the village life of sleeping on the kang and eating farm vegetables on weekends, and there are also attractions such as the first line of heaven next to the village to v…	Cattle***	It is an ancient village with a long history, away from the hustle and bustle of the city, and many of the buildings here are worth appreciating	2015-02-05
Cuandixia	4.4	316 comments	Zhaitang Town, Mentougou District, Beijing	Also known as Chuandixia Village, the village is mainly old buildings from the Ming and Qing dynasties, and the movie "Cast Name" was filmed here. Nowadays, there are many farmhouses in the village, and you can come to experience the village life of sleeping on the kang and eating farm vegetables on weekends, and there are also attractions such as the first line of heaven next to the village to v…	While***	On the outskirts of Beijing, a well-preserved ancient village of the Ming Dynasty, the village is definitely a paradise for photography enthusiasts, making you feel like you have traveled back 600 years.	2019-10-23
Cuandixia	4.4	316 comments	Zhaitang Town, Mentougou District, Beijing	Also known as Chuandixia Village, the village is mainly old buildings from the Ming and Qing dynasties, and the movie "Cast Name" was filmed here. Nowadays, there are many farmhouses in the village, and you can come to experience the village life of sleeping on the kang and eating farm vegetables on weekends, and there are also attractions such as the first line of heaven next to the village to v…	Old***	This is an ancient village, the main building of which should be from the Ming Dynasty, more than 400 years old. It was also the filming location for the movie "Cast Name".	2016-10-10
Cuandixia	4.4	316 comments	Zhaitang Town, Mentougou District, Beijing	Also known as Chuandixia Village, the village is mainly old buildings from the Ming and Qing dynasties, and the movie "Cast Name" was filmed here. Nowadays, there are many farmhouses in the village, and you can come to experience the village life of sleeping on the kang and eating farm vegetables on weekends, and there are also attractions such as the first line of heaven next to the village to v…	M***	It is still a distance to drive, and Mentougou belongs to a far suburban county~ But the scenery is good, suitable for taking photos, eating a meal at the hometown and tasting the farmhouse	2015-11-08
Cuandixia	4.4	316 comments	Zhaitang Town, Mentougou District, Beijing	Also known as Chuandixia Village, the village is mainly old buildings from the Ming and Qing dynasties, and the movie "Cast Name" was filmed here. Nowadays, there are many farmhouses in the village, and you can come to experience the village life of sleeping on the kang and eating farm vegetables on weekends, and there are also attractions such as the first line of heaven next to the village to v…	2***	It is one of the famous mountain villages in Beijing. Very beautiful. I came here with a one-day tour from Ctrip to take pictures. It's a small mountain village that I really like.	2015-12-18
Cuandixia	4.4	316 comments	Zhaitang Town, Mentougou District, Beijing	Also known as Chuandixia Village, the village is mainly old buildings from the Ming and Qing dynasties, and the movie "Cast Name" was filmed here. Nowadays, there are many farmhouses in the village, and you can come to experience the village life of sleeping on the kang and eating farm vegetables on weekends, and there are also attractions such as the first line of heaven next to the village to v…	j***	Antique feeling, it is recommended to drive to it, if you like the ancient town, you can come here to see, and it really feels good, and it is also very good to eat farmhouses.	2015-02-07
Cuandixia	4.4	316 comments	Zhaitang Town, Mentougou District, Beijing	Also known as Chuandixia Village, the village is mainly old buildings from the Ming and Qing dynasties, and the movie "Cast Name" was filmed here. Nowadays, there are many farmhouses in the village, and you can come to experience the village life of sleeping on the kang and eating farm vegetables on weekends, and there are also attractions such as the first line of heaven next to the village to v…	g***	The village is a quaint and secluded old mountain village. It is located in Mentougou Zhaitang. Like an ancient castle, like a mountain town, those who like photography must come here.	2016-11-23
Cuandixia	4.4	316 comments	Zhaitang Town, Mentougou District, Beijing	Also known as Chuandixia Village, the village is mainly old buildings from the Ming and Qing dynasties, and the movie "Cast Name" was filmed here. Nowadays, there are many farmhouses in the village, and you can come to experience the village life of sleeping on the kang and eating farm vegetables on weekends, and there are also attractions such as the first line of heaven next to the village to v…	z***	I thought that going to this village would feel like a paradise, but I was a little disappointed after going! Probably because of Golden Week, there are many tourists. Most of the villagers are opening restaurants, which are very noisy.	2016-10-06
Cuandixia	4.4	316 comments	Zhaitang Town, Mentougou District, Beijing	Also known as Chuandixia Village, the village is mainly old buildings from the Ming and Qing dynasties, and the movie "Cast Name" was filmed here. Nowadays, there are many farmhouses in the village, and you can come to experience the village life of sleeping on the kang and eating farm vegetables on weekends, and there are also attractions such as the first line of heaven next to the village to v…	Ill-omened***	There are many, many courtyard courtyards here, which are a characteristic of Beijing, must come and see. I especially like the architectural style of the courtyard	2015-02-11
Cuandixia	4.4	316 comments	Zhaitang Town, Mentougou District, Beijing	Also known as Chuandixia Village, the village is mainly old buildings from the Ming and Qing dynasties, and the movie "Cast Name" was filmed here. Nowadays, there are many farmhouses in the village, and you can come to experience the village life of sleeping on the kang and eating farm vegetables on weekends, and there are also attractions such as the first line of heaven next to the village to v…	1***	Under the famous simmer, I specially drove over. It has a quaint feeling, and the scenery is most beautiful when the sun sets. It is suitable for a slow day of strolling and quietly experiencing the beauty of this.	2016-07-31
Cuandixia	4.4	316 comments	Zhaitang Town, Mentougou District, Beijing	Also known as Chuandixia Village, the village is mainly old buildings from the Ming and Qing dynasties, and the movie "Cast Name" was filmed here. Nowadays, there are many farmhouses in the village, and you can come to experience the village life of sleeping on the kang and eating farm vegetables on weekends, and there are also attractions such as the first line of heaven next to the village to v…	Use***	Nice view, fun and great value for money. A representative of a relatively well-preserved ancient village in Beijing. A variety of quaint farmyards are a good place to take the old and the young, and play at home.	2022-02-19
Cuandixia	4.4	316 comments	Zhaitang Town, Mentougou District, Beijing	Also known as Chuandixia Village, the village is mainly old buildings from the Ming and Qing dynasties, and the movie "Cast Name" was filmed here. Nowadays, there are many farmhouses in the village, and you can come to experience the village life of sleeping on the kang and eating farm vegetables on weekends, and there are also attractions such as the first line of heaven next to the village to v…	F***	It is located in Zhaitang Town, Mentougou District, Beijing, not very far from the city. Sometimes if you want to eat peppercorn sprouts, you will go to this place. It's still good to walk here. Like.	2021-10-05
Cuandixia	4.4	316 comments	Zhaitang Town, Mentougou District, Beijing	Also known as Chuandixia Village, the village is mainly old buildings from the Ming and Qing dynasties, and the movie "Cast Name" was filmed here. Nowadays, there are many farmhouses in the village, and you can come to experience the village life of sleeping on the kang and eating farm vegetables on weekends, and there are also attractions such as the first line of heaven next to the village to v…	F***	Today I took my children to the bottom of the house near Mentougou in Beijing, and this quaint village is still a little bit of a sight. The attractions are not big, eat farmhouse meals, walk the small mountain road. The child had a lot of fun.	2021-10-02
Cuandixia	4.4	316 comments	Zhaitang Town, Mentougou District, Beijing	Also known as Chuandixia Village, the village is mainly old buildings from the Ming and Qing dynasties, and the movie "Cast Name" was filmed here. Nowadays, there are many farmhouses in the village, and you can come to experience the village life of sleeping on the kang and eating farm vegetables on weekends, and there are also attractions such as the first line of heaven next to the village to v…	Money***	Very beautiful ancient village, you can find the feeling of the Ming and Qing Dynasties with the camera, because I took a famous photo to become famous, it seems that where my father went to shoot here, it can be seen that it is still worth going ha.	2015-01-17
Cuandixia	4.4	316 comments	Zhaitang Town, Mentougou District, Beijing	Also known as Chuandixia Village, the village is mainly old buildings from the Ming and Qing dynasties, and the movie "Cast Name" was filmed here. Nowadays, there are many farmhouses in the village, and you can come to experience the village life of sleeping on the kang and eating farm vegetables on weekends, and there are also attractions such as the first line of heaven next to the village to v…	Saint***	Jingxi Jiadixia Village was a dilapidated mountain village more than a decade ago. Now it is roughly the same homestay village as everywhere, the operators are not locals, it is seriously commercialized, and each person who enters the village is charged 35 yuan first.	2019-10-06
Cuandixia	4.4	316 comments	Zhaitang Town, Mentougou District, Beijing	Also known as Chuandixia Village, the village is mainly old buildings from the Ming and Qing dynasties, and the movie "Cast Name" was filmed here. Nowadays, there are many farmhouses in the village, and you can come to experience the village life of sleeping on the kang and eating farm vegetables on weekends, and there are also attractions such as the first line of heaven next to the village to v…	c***	Not good, the road is not good, mountain road, short street, nothing to see, small mountain village one! And the commercialization is very serious, if you want to see a quiet mountain village, then it will definitely not belong under the bottom!	2016-09-11
Cuandixia	4.4	316 comments	Zhaitang Town, Mentougou District, Beijing	Also known as Chuandixia Village, the village is mainly old buildings from the Ming and Qing dynasties, and the movie "Cast Name" was filmed here. Nowadays, there are many farmhouses in the village, and you can come to experience the village life of sleeping on the kang and eating farm vegetables on weekends, and there are also attractions such as the first line of heaven next to the village to v…	m***	On weekends, go to Chuandixia Village in Mentougou Zaidang Town, the village retains the stone walls and stone roads, gate tower courtyards, and shadow wall flower walls of the Ming and Qing dynasties, which is a rare ancient village landscape on the outskirts of Beijing, and the local farmhouse rice is also very delicious.	2016-10-26
Cuandixia	4.4	316 comments	Zhaitang Town, Mentougou District, Beijing	Also known as Chuandixia Village, the village is mainly old buildings from the Ming and Qing dynasties, and the movie "Cast Name" was filmed here. Nowadays, there are many farmhouses in the village, and you can come to experience the village life of sleeping on the kang and eating farm vegetables on weekends, and there are also attractions such as the first line of heaven next to the village to v…	Week***	Mentougou District preserves a very complete ancient village, which in ancient times was the main road to Shanxi, and usually had to be guarded by troops. During the Anti-Japanese War, the people in the village rose up to resist Japan and made achievements that can be sung and wept.	2017-02-24
Cuandixia	4.4	316 comments	Zhaitang Town, Mentougou District, Beijing	Also known as Chuandixia Village, the village is mainly old buildings from the Ming and Qing dynasties, and the movie "Cast Name" was filmed here. Nowadays, there are many farmhouses in the village, and you can come to experience the village life of sleeping on the kang and eating farm vegetables on weekends, and there are also attractions such as the first line of heaven next to the village to v…	Week***	Located in Zaidang Town, Mentougou District, Beijing, the village is the best preserved Ming and Qing Dynasty village in Beijing, which was the base of the Anti-Japanese War during the Anti-Japanese Period, and the entire village people plunged into the torrent of the Anti-Japanese War and contributed to the Anti-Japanese War.	2017-06-23
Cuandixia	4.4	316 comments	Zhaitang Town, Mentougou District, Beijing	Also known as Chuandixia Village, the village is mainly old buildings from the Ming and Qing dynasties, and the movie "Cast Name" was filmed here. Nowadays, there are many farmhouses in the village, and you can come to experience the village life of sleeping on the kang and eating farm vegetables on weekends, and there are also attractions such as the first line of heaven next to the village to v…	m***	The scenic area is located in Zhaidang Town, Mentougou District, and the scenic areas include Jiadixia Village, Shuangshi Village, Baiyu Village, Huangling West Village, etc., the most famous of which is Jiadixia Village. In the beginning, it was an ancient village that was not well known	2019-08-13
Cuandixia	4.4	316 comments	Zhaitang Town, Mentougou District, Beijing	Also known as Chuandixia Village, the village is mainly old buildings from the Ming and Qing dynasties, and the movie "Cast Name" was filmed here. Nowadays, there are many farmhouses in the village, and you can come to experience the village life of sleeping on the kang and eating farm vegetables on weekends, and there are also attractions such as the first line of heaven next to the village to v…	x***	This is the Mentougou area west of Beijing, the ancient village here is still very well preserved, this is a national key cultural relics protection unit, here is very far from Beijing downtown, the environment here is very comfortable, I like it.	2017-10-30
Cuandixia	4.4	316 comments	Zhaitang Town, Mentougou District, Beijing	Also known as Chuandixia Village, the village is mainly old buildings from the Ming and Qing dynasties, and the movie "Cast Name" was filmed here. Nowadays, there are many farmhouses in the village, and you can come to experience the village life of sleeping on the kang and eating farm vegetables on weekends, and there are also attractions such as the first line of heaven next to the village to v…	Not***	This is the filming location of the famous name, and this line of heaven was filmed here. The Zhai Hall in Mentougou is really a famous place, and it has not been able to leave the country for the past two years, and tourists have traveled with movies, taking this place out of the circle.	2021-11-01
Cuandixia	4.4	316 comments	Zhaitang Town, Mentougou District, Beijing	Also known as Chuandixia Village, the village is mainly old buildings from the Ming and Qing dynasties, and the movie "Cast Name" was filmed here. Nowadays, there are many farmhouses in the village, and you can come to experience the village life of sleeping on the kang and eating farm vegetables on weekends, and there are also attractions such as the first line of heaven next to the village to v…	Love***	Old and beautiful village, well-preserved house architecture worth visiting. Easy access to the village, there is a road in the village that can be driven directly to it. The food culture of the village is very unique and interesting...	2017-03-21
Cuandixia	4.4	316 comments	Zhaitang Town, Mentougou District, Beijing	Also known as Chuandixia Village, the village is mainly old buildings from the Ming and Qing dynasties, and the movie "Cast Name" was filmed here. Nowadays, there are many farmhouses in the village, and you can come to experience the village life of sleeping on the kang and eating farm vegetables on weekends, and there are also attractions such as the first line of heaven next to the village to v…	Quiet***	Very personal village, you can enter and visit as long as the gate is open. The prices of food and accommodation are basically uniform, so there is nothing to worry about. Non-weekend holidays If you go on holidays, there are not many people, so it is a good place to be in a daze.	2017-09-18
Cuandixia	4.4	316 comments	Zhaitang Town, Mentougou District, Beijing	Also known as Chuandixia Village, the village is mainly old buildings from the Ming and Qing dynasties, and the movie "Cast Name" was filmed here. Nowadays, there are many farmhouses in the village, and you can come to experience the village life of sleeping on the kang and eating farm vegetables on weekends, and there are also attractions such as the first line of heaven next to the village to v…	M***	It's worth going to once if you haven't been there, a small village, quaint folklore: the family has a few large stove pots, stewed with fragrant fish, meat, there is a grilled bud rice, the business is very hot, there is a Chinese rhyme restaurant on the tip of the tongue!	2017-05-31
Cuandixia	4.4	316 comments	Zhaitang Town, Mentougou District, Beijing	Also known as Chuandixia Village, the village is mainly old buildings from the Ming and Qing dynasties, and the movie "Cast Name" was filmed here. Nowadays, there are many farmhouses in the village, and you can come to experience the village life of sleeping on the kang and eating farm vegetables on weekends, and there are also attractions such as the first line of heaven next to the village to v…	Lukewarm***	It is more distinctive, mainly because the name is popular, and the ticket is not worth the price, it is a little expensive. The sky on the north side of the village is very worth seeing, there are mountains on both sides, and it feels like stones are about to fall down, which is very thrilling.	2017-08-01
Cuandixia	4.4	316 comments	Zhaitang Town, Mentougou District, Beijing	Also known as Chuandixia Village, the village is mainly old buildings from the Ming and Qing dynasties, and the movie "Cast Name" was filmed here. Nowadays, there are many farmhouses in the village, and you can come to experience the village life of sleeping on the kang and eating farm vegetables on weekends, and there are also attractions such as the first line of heaven next to the village to v…	W***	There's no place to do, but there's plenty of reason to let you go, and that's to learn about and touch history. A village with a history of more than 400 years. The houses in the village are mainly stone-based and very characterful	2018-04-20
Cuandixia	4.4	316 comments	Zhaitang Town, Mentougou District, Beijing	Also known as Chuandixia Village, the village is mainly old buildings from the Ming and Qing dynasties, and the movie "Cast Name" was filmed here. Nowadays, there are many farmhouses in the village, and you can come to experience the village life of sleeping on the kang and eating farm vegetables on weekends, and there are also attractions such as the first line of heaven next to the village to v…	Low***	A relatively primitive mountain village, occasionally you can take your children to see it Experience Experience If you stay in the city for too long for a long time, you can go here to feel the customs and customs of the primitive mountain village, which is very good It is said to be the filming location of the movie	2017-11-05
Cuandixia	4.4	316 comments	Zhaitang Town, Mentougou District, Beijing	Also known as Chuandixia Village, the village is mainly old buildings from the Ming and Qing dynasties, and the movie "Cast Name" was filmed here. Nowadays, there are many farmhouses in the village, and you can come to experience the village life of sleeping on the kang and eating farm vegetables on weekends, and there are also attractions such as the first line of heaven next to the village to v…	See***	Bottom, far from Beijing, west of Beijing. You can go the same day and go back the same day. The old building from more than 400 years ago has a lot of character. Away from the hustle and bustle of the metropolis, enjoy the comfort, close to nature, good choice.	2020-05-21
Cuandixia	4.4	316 comments	Zhaitang Town, Mentougou District, Beijing	Also known as Chuandixia Village, the village is mainly old buildings from the Ming and Qing dynasties, and the movie "Cast Name" was filmed here. Nowadays, there are many farmhouses in the village, and you can come to experience the village life of sleeping on the kang and eating farm vegetables on weekends, and there are also attractions such as the first line of heaven next to the village to v…	Week***	The best preserved Ming and Qing Dynasty village in Beijing, is the base of the anti-Japanese resistance, and the people of the whole village have plunged into the torrent of the anti-Japanese war and contributed to the anti-Japanese war. Nowadays, people are engaged in tourism and make new contributions to the people.	2017-06-25
Cuandixia	4.4	316 comments	Zhaitang Town, Mentougou District, Beijing	Also known as Chuandixia Village, the village is mainly old buildings from the Ming and Qing dynasties, and the movie "Cast Name" was filmed here. Nowadays, there are many farmhouses in the village, and you can come to experience the village life of sleeping on the kang and eating farm vegetables on weekends, and there are also attractions such as the first line of heaven next to the village to v…	Child***	An old village with a long history, which still has many ancient courtyard houses. Several recent TV shows have made it a tourist hit, hoping that the crowds won't destroy the attraction quickly.	2015-02-16
Cuandixia	4.4	316 comments	Zhaitang Town, Mentougou District, Beijing	Also known as Chuandixia Village, the village is mainly old buildings from the Ming and Qing dynasties, and the movie "Cast Name" was filmed here. Nowadays, there are many farmhouses in the village, and you can come to experience the village life of sleeping on the kang and eating farm vegetables on weekends, and there are also attractions such as the first line of heaven next to the village to v…	Small***	There are many old-fashioned northern houses, and some have been renovated homestays for dining and lodging, and you can visit and see the millstones, farm tools, and wells in the house. Interesting, interesting, interesting, interesting!	2021-01-24
Cuandixia	4.4	316 comments	Zhaitang Town, Mentougou District, Beijing	Also known as Chuandixia Village, the village is mainly old buildings from the Ming and Qing dynasties, and the movie "Cast Name" was filmed here. Nowadays, there are many farmhouses in the village, and you can come to experience the village life of sleeping on the kang and eating farm vegetables on weekends, and there are also attractions such as the first line of heaven next to the village to v…	Week***	A very beautiful ancient mountain village, the whole mountain village is built along the mountain, the whole village is staggered, and the mountain village is harmonious and beautiful from the opposite mountain. The mountain village is very well preserved, and there are buildings and tools that are different from modern people.	2017-02-25
Cuandixia	4.4	316 comments	Zhaitang Town, Mentougou District, Beijing	Also known as Chuandixia Village, the village is mainly old buildings from the Ming and Qing dynasties, and the movie "Cast Name" was filmed here. Nowadays, there are many farmhouses in the village, and you can come to experience the village life of sleeping on the kang and eating farm vegetables on weekends, and there are also attractions such as the first line of heaven next to the village to v…	Surpass***	The ancient town, very distinctive, it doesn't take long to turn around, you can play with the nearby Shuanglong Gorge for two days, the residents of the ancient town have many restaurants that are very delicious and the amount is also large. At night, you can see the stars on the hillside	2016-08-21
Cuandixia	4.4	316 comments	Zhaitang Town, Mentougou District, Beijing	Also known as Chuandixia Village, the village is mainly old buildings from the Ming and Qing dynasties, and the movie "Cast Name" was filmed here. Nowadays, there are many farmhouses in the village, and you can come to experience the village life of sleeping on the kang and eating farm vegetables on weekends, and there are also attractions such as the first line of heaven next to the village to v…	Shaw***	Very quaint village, you can stare at the hill to see the whole picture of the village, next to a line of sky cars can pass. It is very convenient to go by car, there are many farmhouses in the village, you can eat and stay, and it takes about 3 hours to drive to the end.	2021-06-16
Cuandixia	4.4	316 comments	Zhaitang Town, Mentougou District, Beijing	Also known as Chuandixia Village, the village is mainly old buildings from the Ming and Qing dynasties, and the movie "Cast Name" was filmed here. Nowadays, there are many farmhouses in the village, and you can come to experience the village life of sleeping on the kang and eating farm vegetables on weekends, and there are also attractions such as the first line of heaven next to the village to v…	l***	The star effect has made this pristine small village very popular, hoping to bring a real improvement to the economic level of the village, and also bring positive energy to the villagers, still maintaining its original simplicity and purity.	2015-02-12
Cuandixia	4.4	316 comments	Zhaitang Town, Mentougou District, Beijing	Also known as Chuandixia Village, the village is mainly old buildings from the Ming and Qing dynasties, and the movie "Cast Name" was filmed here. Nowadays, there are many farmhouses in the village, and you can come to experience the village life of sleeping on the kang and eating farm vegetables on weekends, and there are also attractions such as the first line of heaven next to the village to v…	T***	Very good, I personally like the evening and early morning here, clean and charming! Walking in the alley, there is always a sense of sight of a ghost entering the village, haha. This time I live under the Hundred Flowers Mountain, and next time I come back, I must live in the village under the Hundred Flowers!	2017-05-01
Cuandixia	4.4	316 comments	Zhaitang Town, Mentougou District, Beijing	Also known as Chuandixia Village, the village is mainly old buildings from the Ming and Qing dynasties, and the movie "Cast Name" was filmed here. Nowadays, there are many farmhouses in the village, and you can come to experience the village life of sleeping on the kang and eating farm vegetables on weekends, and there are also attractions such as the first line of heaven next to the village to v…	m***	The prestigious ancient village of the Ming and Qing Dynasties is completely preserved, the scenic area is quite mature, many yards have been repaired, the village is scattered, it is very spectacular, the village is very small, you can walk around in a while, and there are many students from the art academy sketching here	2019-10-13
Cuandixia	4.4	316 comments	Zhaitang Town, Mentougou District, Beijing	Also known as Chuandixia Village, the village is mainly old buildings from the Ming and Qing dynasties, and the movie "Cast Name" was filmed here. Nowadays, there are many farmhouses in the village, and you can come to experience the village life of sleeping on the kang and eating farm vegetables on weekends, and there are also attractions such as the first line of heaven next to the village to v…	_***	The ancient village, quaint, you have to ask the tour guide to talk, otherwise you don't know every courtyard of the ancient village, you will finish in half an hour, go to the opposite mountain to see the whole picture of the ancient village, you can go to see the sky. I like the spring in the ancient village the most.	2017-03-16
Cuandixia	4.4	316 comments	Zhaitang Town, Mentougou District, Beijing	Also known as Chuandixia Village, the village is mainly old buildings from the Ming and Qing dynasties, and the movie "Cast Name" was filmed here. Nowadays, there are many farmhouses in the village, and you can come to experience the village life of sleeping on the kang and eating farm vegetables on weekends, and there are also attractions such as the first line of heaven next to the village to v…		Object No. 11 took me on a tour, and it was really a treasure of feng shui. He wrote a poem "Under the Bottom" Green mountains, green trees, birds and forests, Yerba Buena and green screens. The sky is open and the world is outside, and the boundless wind and moon shine away.	2018-04-16
Cuandixia	4.4	316 comments	Zhaitang Town, Mentougou District, Beijing	Also known as Chuandixia Village, the village is mainly old buildings from the Ming and Qing dynasties, and the movie "Cast Name" was filmed here. Nowadays, there are many farmhouses in the village, and you can come to experience the village life of sleeping on the kang and eating farm vegetables on weekends, and there are also attractions such as the first line of heaven next to the village to v…	Week***	The village of Zhaidixia, Mentougou District, Beijing, is the best-preserved Ming and Qing Dynasty village in Beijing, and was once the base of the anti-Japanese resistance, and the people of the whole village plunged into the torrent of the anti-Japanese war and contributed to the anti-Japanese war. Now people are engaged in tourism and contribute to the people.	2017-06-26
Cuandixia	4.4	316 comments	Zhaitang Town, Mentougou District, Beijing	Also known as Chuandixia Village, the village is mainly old buildings from the Ming and Qing dynasties, and the movie "Cast Name" was filmed here. Nowadays, there are many farmhouses in the village, and you can come to experience the village life of sleeping on the kang and eating farm vegetables on weekends, and there are also attractions such as the first line of heaven next to the village to v…	It***	The residential buildings here are very distinctive, and friends who like architectural photography and detail photography must come here to see. And because it is far from the city, there are few tourists on weekdays, so it is very quiet. A small stay for a while is also a good choice.	2015-12-13
Cuandixia	4.4	316 comments	Zhaitang Town, Mentougou District, Beijing	Also known as Chuandixia Village, the village is mainly old buildings from the Ming and Qing dynasties, and the movie "Cast Name" was filmed here. Nowadays, there are many farmhouses in the village, and you can come to experience the village life of sleeping on the kang and eating farm vegetables on weekends, and there are also attractions such as the first line of heaven next to the village to v…	One***	The village is a very primitive village in Mentougou, with many ancient houses and murals. There is a temple. Brick carvings, wood carvings, etc. are also quite exquisite, the fresh air in the mountains is a good summer resort, and there are many mountain goods.	2020-02-02
Cuandixia	4.4	316 comments	Zhaitang Town, Mentougou District, Beijing	Also known as Chuandixia Village, the village is mainly old buildings from the Ming and Qing dynasties, and the movie "Cast Name" was filmed here. Nowadays, there are many farmhouses in the village, and you can come to experience the village life of sleeping on the kang and eating farm vegetables on weekends, and there are also attractions such as the first line of heaven next to the village to v…	Resemble***	Known as the most beautiful mountain village in China, the company built here, living in the farmyard, this village is a village composed of descendants of Korean rich people, especially the word "" is very distinctive, friends can go to see the explanation there	2019-11-08
Cuandixia	4.4	316 comments	Zhaitang Town, Mentougou District, Beijing	Also known as Chuandixia Village, the village is mainly old buildings from the Ming and Qing dynasties, and the movie "Cast Name" was filmed here. Nowadays, there are many farmhouses in the village, and you can come to experience the village life of sleeping on the kang and eating farm vegetables on weekends, and there are also attractions such as the first line of heaven next to the village to v…	M***	Very quaint village with good farm meals. Influenced by the natural environment, the courtyard courtyard in the village has a unique charm due to its small size, changes with the terrain, and irregular shape of the courtyard. The whole village is not too big, walk around with... unfold	2021-04-27
Cuandixia	4.4	316 comments	Zhaitang Town, Mentougou District, Beijing	Also known as Chuandixia Village, the village is mainly old buildings from the Ming and Qing dynasties, and the movie "Cast Name" was filmed here. Nowadays, there are many farmhouses in the village, and you can come to experience the village life of sleeping on the kang and eating farm vegetables on weekends, and there are also attractions such as the first line of heaven next to the village to v…	M***	The mountain road of Mentougou, people who get motion sickness or don't go, the village is a farmhouse, it is recommended to hire a tour guide otherwise it is really to see the house, listen to the story is not bad, the village farmhouse rice is very good, be sure to try the wood pot fish and sticker cakes!	2016-03-09
Cuandixia	4.4	316 comments	Zhaitang Town, Mentougou District, Beijing	Also known as Chuandixia Village, the village is mainly old buildings from the Ming and Qing dynasties, and the movie "Cast Name" was filmed here. Nowadays, there are many farmhouses in the village, and you can come to experience the village life of sleeping on the kang and eating farm vegetables on weekends, and there are also attractions such as the first line of heaven next to the village to v…	Play***	The village is in Mentougou, a primitive village. Good base for photography. It is also a summer resort. There are yards of landlords' homes, temples and other attractions, and looking at the letters, it is literally rich in meaning and very interesting. The farmhouse meal was also very good.	2020-02-02
Cuandixia	4.4	316 comments	Zhaitang Town, Mentougou District, Beijing	Also known as Chuandixia Village, the village is mainly old buildings from the Ming and Qing dynasties, and the movie "Cast Name" was filmed here. Nowadays, there are many farmhouses in the village, and you can come to experience the village life of sleeping on the kang and eating farm vegetables on weekends, and there are also attractions such as the first line of heaven next to the village to v…	Brigade***	For a long time, I have always heard that this place is very good, it is a quaint and pure little village. I plan to go for a walk, to see, to experience it for yourself, naturally it has been brewing in my heart for a long time, and I am going to go recently, and I will come back after the tour and introduce it to you in detail	2017-12-24
Cuandixia	4.4	316 comments	Zhaitang Town, Mentougou District, Beijing	Also known as Chuandixia Village, the village is mainly old buildings from the Ming and Qing dynasties, and the movie "Cast Name" was filmed here. Nowadays, there are many farmhouses in the village, and you can come to experience the village life of sleeping on the kang and eating farm vegetables on weekends, and there are also attractions such as the first line of heaven next to the village to v…		Climb the Golden Toad Ridge opposite the village to take pictures of the whole picture of the village, looking at it from afar, the village is both like a big ingot, but also like a mysterious gossip map, very mysterious and quaint, so it is also known as "Beijing's Little Potala Palace".	2017-08-27
Cuandixia	4.4	316 comments	Zhaitang Town, Mentougou District, Beijing	Also known as Chuandixia Village, the village is mainly old buildings from the Ming and Qing dynasties, and the movie "Cast Name" was filmed here. Nowadays, there are many farmhouses in the village, and you can come to experience the village life of sleeping on the kang and eating farm vegetables on weekends, and there are also attractions such as the first line of heaven next to the village to v…	Take***	I like the tranquility, so I come here in December, and on weekdays, there are not many tourists in the village. It's just that now the commercial atmosphere in the village is more serious, especially the big door number, which is very sad. However, there are still some ancient village ancient house antiquities, suitable for solo travel.	2018-12-24
Cuandixia	4.4	316 comments	Zhaitang Town, Mentougou District, Beijing	Also known as Chuandixia Village, the village is mainly old buildings from the Ming and Qing dynasties, and the movie "Cast Name" was filmed here. Nowadays, there are many farmhouses in the village, and you can come to experience the village life of sleeping on the kang and eating farm vegetables on weekends, and there are also attractions such as the first line of heaven next to the village to v…	Wu***	With the east wind of where dad went, the bottom of the plow is now well known to the national audience, in fact, long before where dad went, there was already a petition to shoot here, the village is good, you must find a portrait in front of the white wall with a big letter.	2015-02-14
Cuandixia	4.4	316 comments	Zhaitang Town, Mentougou District, Beijing	Also known as Chuandixia Village, the village is mainly old buildings from the Ming and Qing dynasties, and the movie "Cast Name" was filmed here. Nowadays, there are many farmhouses in the village, and you can come to experience the village life of sleeping on the kang and eating farm vegetables on weekends, and there are also attractions such as the first line of heaven next to the village to v…	Healthy***	Under the slower is an ancient village left over from the Ming and Qing Dynasties, and the green brick and gray tile courtyard courtyard is not inferior to the courtyard courtyard in the capital, and it is located in the mountains, which is more flavorful. Here, you can see the architecture, you can also find the history, and you can also see the ancient style.	2015-11-06
Cuandixia	4.4	316 comments	Zhaitang Town, Mentougou District, Beijing	Also known as Chuandixia Village, the village is mainly old buildings from the Ming and Qing dynasties, and the movie "Cast Name" was filmed here. Nowadays, there are many farmhouses in the village, and you can come to experience the village life of sleeping on the kang and eating farm vegetables on weekends, and there are also attractions such as the first line of heaven next to the village to v…	_***	Located in Mentougou District, a small village with historical characteristics, the buildings in the village are very Ming and Qing dynasty architectural style, quaint, there is a temple behind the village, you can see, personally I think the whole village is suitable for taking pictures, but also a good choice for walking children.	2019-09-23
Cuandixia	4.4	316 comments	Zhaitang Town, Mentougou District, Beijing	Also known as Chuandixia Village, the village is mainly old buildings from the Ming and Qing dynasties, and the movie "Cast Name" was filmed here. Nowadays, there are many farmhouses in the village, and you can come to experience the village life of sleeping on the kang and eating farm vegetables on weekends, and there are also attractions such as the first line of heaven next to the village to v…	Buff***	In winter, the village is depressed. After driving 2 hours away, the scale of the ancient village is average, and the first line of the famous location is still a pure natural landscape, which is good. The rest of the attractions are so-so, I went to feel the ancient village once, and I didn't want to go again	2018-02-26
Cuandixia	4.4	316 comments	Zhaitang Town, Mentougou District, Beijing	Also known as Chuandixia Village, the village is mainly old buildings from the Ming and Qing dynasties, and the movie "Cast Name" was filmed here. Nowadays, there are many farmhouses in the village, and you can come to experience the village life of sleeping on the kang and eating farm vegetables on weekends, and there are also attractions such as the first line of heaven next to the village to v…	Self***	The village is mainly old buildings from the Ming and Qing dynasties, and the famous movie "Cast Name" was filmed here. Nowadays, there are many farmhouses in the village, and you can come to experience the village life of sleeping on the kang and eating farm vegetables on weekends, and there are also attractions such as the first line of heaven next to the village to visit together.	2017-09-12
Cuandixia	4.4	316 comments	Zhaitang Town, Mentougou District, Beijing	Also known as Chuandixia Village, the village is mainly old buildings from the Ming and Qing dynasties, and the movie "Cast Name" was filmed here. Nowadays, there are many farmhouses in the village, and you can come to experience the village life of sleeping on the kang and eating farm vegetables on weekends, and there are also attractions such as the first line of heaven next to the village to v…	x***	A quiet old village 60 kilometers northeast of Beijing's Mentougou, flanked by mountains and built along a ravine. Many are students who go to sketch. The whole village is farmyard and the view is beautiful. It's just not big, and it's suitable for taking the elderly and children to stay slowly on weekends.	2015-10-12
Cuandixia	4.4	316 comments	Zhaitang Town, Mentougou District, Beijing	Also known as Chuandixia Village, the village is mainly old buildings from the Ming and Qing dynasties, and the movie "Cast Name" was filmed here. Nowadays, there are many farmhouses in the village, and you can come to experience the village life of sleeping on the kang and eating farm vegetables on weekends, and there are also attractions such as the first line of heaven next to the village to v…	Break***	Located in Chuandixia Village, Mentougou District, Beijing, the village is basically Han's family. Over time, most of the villagers moved out of the city, and today there are fewer than 30 households in the village. It is also a good place to escape the summer, and it is the first choice for summer travel! ​​​	2021-07-31
Cuandixia	4.4	316 comments	Zhaitang Town, Mentougou District, Beijing	Also known as Chuandixia Village, the village is mainly old buildings from the Ming and Qing dynasties, and the movie "Cast Name" was filmed here. Nowadays, there are many farmhouses in the village, and you can come to experience the village life of sleeping on the kang and eating farm vegetables on weekends, and there are also attractions such as the first line of heaven next to the village to v…	Emperor***	This is the only mountain courtyard residential village in Beijing in the Ming and Qing dynasties, with alleys made of purple stone and bluestone, which looks elegant and beautiful and attractive, and has the reputation of "Potala Palace in western Beijing". At present, this is a small village with relatively complete preservation of the original architectural style, and it is a good choice to co…	2016-10-23
Cuandixia	4.4	316 comments	Zhaitang Town, Mentougou District, Beijing	Also known as Chuandixia Village, the village is mainly old buildings from the Ming and Qing dynasties, and the movie "Cast Name" was filmed here. Nowadays, there are many farmhouses in the village, and you can come to experience the village life of sleeping on the kang and eating farm vegetables on weekends, and there are also attractions such as the first line of heaven next to the village to v…	Patrol***	This small place, which has a history of more than 400 years and is known as the most beautiful village in Beijing, is a relatively niche tourist destination, with a high degree of integration of modern commercial tourism and modern history and culture, while the village size of only a few dozen households bears the large number of tourists who come every year.	2015-08-05
Cuandixia	4.4	316 comments	Zhaitang Town, Mentougou District, Beijing	Also known as Chuandixia Village, the village is mainly old buildings from the Ming and Qing dynasties, and the movie "Cast Name" was filmed here. Nowadays, there are many farmhouses in the village, and you can come to experience the village life of sleeping on the kang and eating farm vegetables on weekends, and there are also attractions such as the first line of heaven next to the village to v…	Quiet***	I've been here twice, once by car from my family, and once on an autumn outing organized by the company last year. This is an ancient residential settlement close to the downtown area of Beijing, and there are still residents living here. The houses here have traces of being burned during the Anti-Japanese War.	2022-01-13
Cuandixia	4.4	316 comments	Zhaitang Town, Mentougou District, Beijing	Also known as Chuandixia Village, the village is mainly old buildings from the Ming and Qing dynasties, and the movie "Cast Name" was filmed here. Nowadays, there are many farmhouses in the village, and you can come to experience the village life of sleeping on the kang and eating farm vegetables on weekends, and there are also attractions such as the first line of heaven next to the village to v…	l***	I have been to it once, and they are all very characteristic farmhouses, each of which is very welcoming and indeed very local. The owner will also obligate to tell tourists some stories, history, and also introduce the structure of ^_^ their own courtyard can also buy small gifts, and the food is also very distinctive. Worth a visit	2016-03-03
Cuandixia	4.4	316 comments	Zhaitang Town, Mentougou District, Beijing	Also known as Chuandixia Village, the village is mainly old buildings from the Ming and Qing dynasties, and the movie "Cast Name" was filmed here. Nowadays, there are many farmhouses in the village, and you can come to experience the village life of sleeping on the kang and eating farm vegetables on weekends, and there are also attractions such as the first line of heaven next to the village to v…	1***	Zhaidixia Village, also known as Chuandixia Village, is a village under the jurisdiction of Zhaitang Town, Mentougou District, Beijing, a traditional Chinese village, located in the middle of the narrow valley northwest of Zhaitang, Beijing. With the back dragon head of the village as the center and the north and south as the axis, the entire village is fan-shaped on both sides.	2020-09-13
Cuandixia	4.4	316 comments	Zhaitang Town, Mentougou District, Beijing	Also known as Chuandixia Village, the village is mainly old buildings from the Ming and Qing dynasties, and the movie "Cast Name" was filmed here. Nowadays, there are many farmhouses in the village, and you can come to experience the village life of sleeping on the kang and eating farm vegetables on weekends, and there are also attractions such as the first line of heaven next to the village to v…	M***	I originally wanted to play in a small place around Beijing, and it was really good to choose Jiadixia Village. In order to avoid the bustle of the city center, we went on a two-day, one-night trip to the ancient village of Beijing. The simple residents, beautiful natural scenery, and delicious meals are all felt when you come to the ancient village. Highly recommended!	2017-06-23
Cuandixia	4.4	316 comments	Zhaitang Town, Mentougou District, Beijing	Also known as Chuandixia Village, the village is mainly old buildings from the Ming and Qing dynasties, and the movie "Cast Name" was filmed here. Nowadays, there are many farmhouses in the village, and you can come to experience the village life of sleeping on the kang and eating farm vegetables on weekends, and there are also attractions such as the first line of heaven next to the village to v…	d***	Jiadixia Village is located in Zhaidang Town, Mentougou District, western suburbs of Beijing, Chuandixia Village, real name Jiadixia. It is named after the Ming Dynasty "Jiali'an Kou" (known locally as Gongtou). Located in the middle of the narrow valley northwest of Jingxi Zhaitang, it belonged to the eighth district of Wanping County before liberation, and is now under the jurisdiction of Zhaid…	2017-06-06
Cuandixia	4.4	316 comments	Zhaitang Town, Mentougou District, Beijing	Also known as Chuandixia Village, the village is mainly old buildings from the Ming and Qing dynasties, and the movie "Cast Name" was filmed here. Nowadays, there are many farmhouses in the village, and you can come to experience the village life of sleeping on the kang and eating farm vegetables on weekends, and there are also attractions such as the first line of heaven next to the village to v…	Idle***	If you want to see a simple Ming and Qing small village in Beijing, she is the first choice, because of the film [cast name] and is familiar to the outside world, the number of tourists who admire it is also the fastest increase, the small village Yuanbao shape, built by the mountain, backed by the mountain to eat the mountain, there are more stone houses, and the Cultural Revolution slogan on th…	2017-04-11
Cuandixia	4.4	316 comments	Zhaitang Town, Mentougou District, Beijing	Also known as Chuandixia Village, the village is mainly old buildings from the Ming and Qing dynasties, and the movie "Cast Name" was filmed here. Nowadays, there are many farmhouses in the village, and you can come to experience the village life of sleeping on the kang and eating farm vegetables on weekends, and there are also attractions such as the first line of heaven next to the village to v…	c***	To be honest, I really feel good, the first few tourists, the environment is good, the village style is simple, and the accommodation is not expensive. Mottled bluestone slabs, smoky mountain streams, and scattered ancient houses. The village is still very distinctive, especially many old houses, but the village is not very large, and the places to eat are all shops opened by the villagers' own f…	2015-09-14
Cuandixia	4.4	316 comments	Zhaitang Town, Mentougou District, Beijing	Also known as Chuandixia Village, the village is mainly old buildings from the Ming and Qing dynasties, and the movie "Cast Name" was filmed here. Nowadays, there are many farmhouses in the village, and you can come to experience the village life of sleeping on the kang and eating farm vegetables on weekends, and there are also attractions such as the first line of heaven next to the village to v…	Play***	Beijing's Mentougou Village is a quaint village, where you can ponder for half a day with just one character, which is very interesting in terms of glyph shape and structural meaning. The village people who have retained the architecture of the Ming and Qing dynasties here are very cool and pleasant in summer, and it is a very comfortable summer resort. The farmhouse meal is also very tempting an…	2020-04-12
Cuandixia	4.4	316 comments	Zhaitang Town, Mentougou District, Beijing	Also known as Chuandixia Village, the village is mainly old buildings from the Ming and Qing dynasties, and the movie "Cast Name" was filmed here. Nowadays, there are many farmhouses in the village, and you can come to experience the village life of sleeping on the kang and eating farm vegetables on weekends, and there are also attractions such as the first line of heaven next to the village to v…	x***	Small village, lots of sketching children. Almost the entire village depends on the farmhouse for its livelihood. It's still good to walk around casually with children and old people. Very laid back feeling. But remember: from the north side of the sky - free; Entering the village from the south - costs 35 yuan per person. It's so informal. Teach me the lesson, and the experience will be taught t…	2015-11-09
Cuandixia	4.4	316 comments	Zhaitang Town, Mentougou District, Beijing	Also known as Chuandixia Village, the village is mainly old buildings from the Ming and Qing dynasties, and the movie "Cast Name" was filmed here. Nowadays, there are many farmhouses in the village, and you can come to experience the village life of sleeping on the kang and eating farm vegetables on weekends, and there are also attractions such as the first line of heaven next to the village to v…	Tower***	In the first list of ancient villages in the country, you must go to the viewing platform to overlook the whole village This perspective is the most beautiful, there is an ancient road about 500 meters away from the village in the direction of Shangbaiyu is very interesting, 1 km to the direction of Saitang there is a huge rock hut is said to be very historical, more than 10 years ago it looked v…	2020-05-27
Cuandixia	4.4	316 comments	Zhaitang Town, Mentougou District, Beijing	Also known as Chuandixia Village, the village is mainly old buildings from the Ming and Qing dynasties, and the movie "Cast Name" was filmed here. Nowadays, there are many farmhouses in the village, and you can come to experience the village life of sleeping on the kang and eating farm vegetables on weekends, and there are also attractions such as the first line of heaven next to the village to v…	M***	Jiadixia Village is a well-preserved and concentrated village in the courtyard of the Ming and Qing dynasties, a very quaint village, and the farmhouse rice is also good. Influenced by the natural environment, the courtyard courtyard in the village has a unique charm due to its small size, changes with the terrain, and irregular shape of the courtyard. The whole village is not too big, and it wil…	2018-05-26
Cuandixia	4.4	316 comments	Zhaitang Town, Mentougou District, Beijing	Also known as Chuandixia Village, the village is mainly old buildings from the Ming and Qing dynasties, and the movie "Cast Name" was filmed here. Nowadays, there are many farmhouses in the village, and you can come to experience the village life of sleeping on the kang and eating farm vegetables on weekends, and there are also attractions such as the first line of heaven next to the village to v…	Hope***	Lai Jiadixia Village is located in Zhai Tang Town, Mentougou District, mainly ancient buildings, and it is also said that it is because the village members have compiled it into a smooth mouth: Xingzitou, Lin Ziwaist, under the big character set up fire, the fire burns the forest burning, isn't it very hot? So the surname is cold, homophonic cold. As I uploaded this image, it was found on the ext…	2015-06-16
Cuandixia	4.4	316 comments	Zhaitang Town, Mentougou District, Beijing	Also known as Chuandixia Village, the village is mainly old buildings from the Ming and Qing dynasties, and the movie "Cast Name" was filmed here. Nowadays, there are many farmhouses in the village, and you can come to experience the village life of sleeping on the kang and eating farm vegetables on weekends, and there are also attractions such as the first line of heaven next to the village to v…	Alone***	It is that many Beijingers do not know this place, do not know this word, "" pronounces cuan, four tones. The village is located in Zhaidang Town, Mentougou District, Beijing, 90 kilometers away from Beijing. It is a village like an ingot, more than 400 years old, mostly Ming and Qing dynasty buildings. There are buses to Apple Orchard on Metro Line 1 to get there.	2017-01-27
Cuandixia	4.4	316 comments	Zhaitang Town, Mentougou District, Beijing	Also known as Chuandixia Village, the village is mainly old buildings from the Ming and Qing dynasties, and the movie "Cast Name" was filmed here. Nowadays, there are many farmhouses in the village, and you can come to experience the village life of sleeping on the kang and eating farm vegetables on weekends, and there are also attractions such as the first line of heaven next to the village to v…	Emperor***	Located in Zhaitang Town, Mentougou District, Beijing, Jiadixia Village is a well-preserved and concentrated village with courtyard houses in the Ming and Qing dynasties. When this mountain village was built, the owner named it "Jiaojia", which means to escape the cold, perhaps with the meaning of refuge, and the meaning of viewing, which makes people feel like a paradise.	2016-12-16
Cuandixia	4.4	316 comments	Zhaitang Town, Mentougou District, Beijing	Also known as Chuandixia Village, the village is mainly old buildings from the Ming and Qing dynasties, and the movie "Cast Name" was filmed here. Nowadays, there are many farmhouses in the village, and you can come to experience the village life of sleeping on the kang and eating farm vegetables on weekends, and there are also attractions such as the first line of heaven next to the village to v…	Absorb***	In autumn, there are autumn leaves on the rocks, and although they are not in pieces, they are quite beautiful. The place is big, after the first line there are no people, it is better to drive in. Apart from the old houses in the village, there is not much natural view. There are many farmhouses, and the ones hanging with tourism professional reception institutes may not be the best, choose by y…	2015-06-03
Cuandixia	4.4	316 comments	Zhaitang Town, Mentougou District, Beijing	Also known as Chuandixia Village, the village is mainly old buildings from the Ming and Qing dynasties, and the movie "Cast Name" was filmed here. Nowadays, there are many farmhouses in the village, and you can come to experience the village life of sleeping on the kang and eating farm vegetables on weekends, and there are also attractions such as the first line of heaven next to the village to v…	Ding***	Clean and comfortable village, simple folk customs, 100 kilometers away from the city, there are many film and television dramas filmed here, many students come here to sketch, you can climb to the mountain opposite the village to take a full picture, there is also a Guandi Temple on the mountain to walk around, the whole village is Han, local tofu and green onion cakes are still good, and have b…	2021-05-31
Cuandixia	4.4	316 comments	Zhaitang Town, Mentougou District, Beijing	Also known as Chuandixia Village, the village is mainly old buildings from the Ming and Qing dynasties, and the movie "Cast Name" was filmed here. Nowadays, there are many farmhouses in the village, and you can come to experience the village life of sleeping on the kang and eating farm vegetables on weekends, and there are also attractions such as the first line of heaven next to the village to v…	Play***	Located in Mentougou, Beijing, Jiadixia Village is a quaint village that retains its original ecology. The village is inhabited by all people with the surname Han, and the name of the village alone is very reverie. There are many strokes, and it is difficult to recognize. It is the same as usurpation. There are this character in all corners of the village, there is a painting, and it is also inte…	2019-12-03
Cuandixia	4.4	316 comments	Zhaitang Town, Mentougou District, Beijing	Also known as Chuandixia Village, the village is mainly old buildings from the Ming and Qing dynasties, and the movie "Cast Name" was filmed here. Nowadays, there are many farmhouses in the village, and you can come to experience the village life of sleeping on the kang and eating farm vegetables on weekends, and there are also attractions such as the first line of heaven next to the village to v…	2***	Originally a small mountain village in the middle of nowhere, it has been underdeveloped because of inconvenient transportation. It has not changed for many years, and there has been no renovation, and the architectural style and village layout of the past have been maintained. Today, it has become a rare nostalgic attraction, and visitors to the city can see the life of villagers decades or even…	2017-05-23
Cuandixia	4.4	316 comments	Zhaitang Town, Mentougou District, Beijing	Also known as Chuandixia Village, the village is mainly old buildings from the Ming and Qing dynasties, and the movie "Cast Name" was filmed here. Nowadays, there are many farmhouses in the village, and you can come to experience the village life of sleeping on the kang and eating farm vegetables on weekends, and there are also attractions such as the first line of heaven next to the village to v…	Di***	Not bad, it's a ravine that has been commercialized anyway! According to colleagues, her second uncle was one of the developers back then, and people don't live there now, but are full of merchants and tourists. Taking pictures halfway up the mountain is a hobby for many tourists. In addition, through the bottom of the plan, the sky, and further ahead is Baiyu Village, the number of tourists imme…	2016-03-14
Cuandixia	4.4	316 comments	Zhaitang Town, Mentougou District, Beijing	Also known as Chuandixia Village, the village is mainly old buildings from the Ming and Qing dynasties, and the movie "Cast Name" was filmed here. Nowadays, there are many farmhouses in the village, and you can come to experience the village life of sleeping on the kang and eating farm vegetables on weekends, and there are also attractions such as the first line of heaven next to the village to v…	Lion***	Mentougou Village is a Beijing ancient village protection village, there are hundreds of years of old houses, still protected very complete, the whole village is now doing business, the commercial taste is too strong, the road is well repaired, the management needs to be improved, the village is full of cars when there are many people on holidays, greatly destroying the atmosphere of the ancient …	2015-10-02
Cuandixia	4.4	316 comments	Zhaitang Town, Mentougou District, Beijing	Also known as Chuandixia Village, the village is mainly old buildings from the Ming and Qing dynasties, and the movie "Cast Name" was filmed here. Nowadays, there are many farmhouses in the village, and you can come to experience the village life of sleeping on the kang and eating farm vegetables on weekends, and there are also attractions such as the first line of heaven next to the village to v…	s***	This year's Qingming Festival finally went to the long-admired Jixia, at first I was disappointed, but then I left Ctrip's group, and my mother and two people walked along the steps to the depths of the village built along the hillside, and found that there was actually a different cave, looking far away, you can see the layout of the entire village, from the perspective of architectural aestheti…	2015-07-22
Cuandixia	4.4	316 comments	Zhaitang Town, Mentougou District, Beijing	Also known as Chuandixia Village, the village is mainly old buildings from the Ming and Qing dynasties, and the movie "Cast Name" was filmed here. Nowadays, there are many farmhouses in the village, and you can come to experience the village life of sleeping on the kang and eating farm vegetables on weekends, and there are also attractions such as the first line of heaven next to the village to v…	E***	Mentougou Village is a Beijing ancient village protection village, there are hundreds of years of old houses, still protected very complete, the whole village is now doing business, the commercial taste is too strong, the road is well repaired, the management needs to be improved, the village is full of cars when there are many people on holidays, greatly destroying the atmosphere of the ancient …	2016-01-26
Cuandixia	4.4	316 comments	Zhaitang Town, Mentougou District, Beijing	Also known as Chuandixia Village, the village is mainly old buildings from the Ming and Qing dynasties, and the movie "Cast Name" was filmed here. Nowadays, there are many farmhouses in the village, and you can come to experience the village life of sleeping on the kang and eating farm vegetables on weekends, and there are also attractions such as the first line of heaven next to the village to v…	1***	The whole village is built along the mountain, according to the situation, the height is staggered, with the dragon head behind the village as the center, and the north-south axis is fan-shaped on both sides. The upper and lower parts of the village are separated by a large curved wall 200 meters long and 20 meters at the highest point, and a 170-meter-long wall in front of the village. At the bo…	2017-05-18
Cuandixia	4.4	316 comments	Zhaitang Town, Mentougou District, Beijing	Also known as Chuandixia Village, the village is mainly old buildings from the Ming and Qing dynasties, and the movie "Cast Name" was filmed here. Nowadays, there are many farmhouses in the village, and you can come to experience the village life of sleeping on the kang and eating farm vegetables on weekends, and there are also attractions such as the first line of heaven next to the village to v…	One***	There is a quiet small village in Mentougou, Beijing, and the name of the village with the most strokes and the most difficult to recognize, that is, Jiadixia Village, a small village deep in the mountains, with many quaint courtyards, small temples, small stone-paved paths leading to every household, a natural northern small village is presented in front of you... This is very particular and int…	2019-11-17
Cuandixia	4.4	316 comments	Zhaitang Town, Mentougou District, Beijing	Also known as Chuandixia Village, the village is mainly old buildings from the Ming and Qing dynasties, and the movie "Cast Name" was filmed here. Nowadays, there are many farmhouses in the village, and you can come to experience the village life of sleeping on the kang and eating farm vegetables on weekends, and there are also attractions such as the first line of heaven next to the village to v…	Most***	The ticket of 35 yuan per person is still possible, compared to the scenic spot ticket in other provinces and cities can be said to be too affordable, and any place in the field costs more than 100 yuan, which is simply a slaughter. Free parking, by the way, the car can come to the line of heaven there, otherwise it is still a little tiring to walk past. I finally took a panoramic picture with a …	2020-11-18
Cuandixia	4.4	316 comments	Zhaitang Town, Mentougou District, Beijing	Also known as Chuandixia Village, the village is mainly old buildings from the Ming and Qing dynasties, and the movie "Cast Name" was filmed here. Nowadays, there are many farmhouses in the village, and you can come to experience the village life of sleeping on the kang and eating farm vegetables on weekends, and there are also attractions such as the first line of heaven next to the village to v…	Tangerine***	I went to a village 15 years ago, when the folk customs were simple and the buildings were old, which was really the feeling of Ming Dynasty architecture. Ancient Silk Road Beijing Point. Farmhouse cuisine is also that pure taste. Now after overdevelopment, once you enter the village, 35 yuan ticket, the price is not expensive, but where are the attractions? Each yard is developed with accommodat…	2016-06-20
Cuandixia	4.4	316 comments	Zhaitang Town, Mentougou District, Beijing	Also known as Chuandixia Village, the village is mainly old buildings from the Ming and Qing dynasties, and the movie "Cast Name" was filmed here. Nowadays, there are many farmhouses in the village, and you can come to experience the village life of sleeping on the kang and eating farm vegetables on weekends, and there are also attractions such as the first line of heaven next to the village to v…	Sea***	In winter, there are few people, you can drive directly up, through the village under the plan, through the line of sky, straight to the scenic area of Jiabai, failed to come in the spring blossom season, the scenery in the scenic area is monotonous. Stop one by one on the way back, watch the desolate and cold sky, the simple and pure village under the plan, look at the cooking smoke, listen to t…	2017-02-13
Cuandixia	4.4	316 comments	Zhaitang Town, Mentougou District, Beijing	Also known as Chuandixia Village, the village is mainly old buildings from the Ming and Qing dynasties, and the movie "Cast Name" was filmed here. Nowadays, there are many farmhouses in the village, and you can come to experience the village life of sleeping on the kang and eating farm vegetables on weekends, and there are also attractions such as the first line of heaven next to the village to v…	Wei***	Located in Zhaitang Town, Mentougou District, Beijing, Yingdixia Village has a history of more than 400 years, and there are many stone houses from the Qingming Dynasty, including the ruins of the old village of the Ming Dynasty, the murals of the Qing Dynasty houses, the anti-Japanese ruins and the slogans of the fifties and sixties. Chen Kexin's movie "Casting Name" was filmed on the first-line…	2021-09-23
Cuandixia	4.4	316 comments	Zhaitang Town, Mentougou District, Beijing	Also known as Chuandixia Village, the village is mainly old buildings from the Ming and Qing dynasties, and the movie "Cast Name" was filmed here. Nowadays, there are many farmhouses in the village, and you can come to experience the village life of sleeping on the kang and eating farm vegetables on weekends, and there are also attractions such as the first line of heaven next to the village to v…	Day***	A small village with a history of more than 400 years, retaining a relatively complete group of ancient buildings in mountain villages, many courtyards left in the Ming and Qing dynasties, reasonable layout, rigorous structure, very national characteristics, villages built along the mountain, layer by layer, staggered. The petition was also filmed here, but it began to become commercial, and many…	2019-11-21
Cuandixia	4.4	316 comments	Zhaitang Town, Mentougou District, Beijing	Also known as Chuandixia Village, the village is mainly old buildings from the Ming and Qing dynasties, and the movie "Cast Name" was filmed here. Nowadays, there are many farmhouses in the village, and you can come to experience the village life of sleeping on the kang and eating farm vegetables on weekends, and there are also attractions such as the first line of heaven next to the village to v…	1***	The mountain village location has good feng shui, back north facing south in a valley, the houses are very characterful, although the courtyard is small, compact and very characterful, the mountain stone paved path has an ancient feel. It is built by the mountains, the village is elegant, very nice. However, there are too many cars, too many people, and parking indiscriminately, which affects the…	2016-06-11
Cuandixia	4.4	316 comments	Zhaitang Town, Mentougou District, Beijing	Also known as Chuandixia Village, the village is mainly old buildings from the Ming and Qing dynasties, and the movie "Cast Name" was filmed here. Nowadays, there are many farmhouses in the village, and you can come to experience the village life of sleeping on the kang and eating farm vegetables on weekends, and there are also attractions such as the first line of heaven next to the village to v…	a***	The village is located in the deep mountain valley of the western part of Beijing. At present, 500 houses and more than 70 sets of courtyard houses from the Ming and Qing dynasties are preserved. The whole village retains a relatively complete ancient building complex, located on the gentle slope on the north side, built along the mountain, layer by layer, a winding east-west purple stone, bluest…	2015-12-17
Cuandixia	4.4	316 comments	Zhaitang Town, Mentougou District, Beijing	Also known as Chuandixia Village, the village is mainly old buildings from the Ming and Qing dynasties, and the movie "Cast Name" was filmed here. Nowadays, there are many farmhouses in the village, and you can come to experience the village life of sleeping on the kang and eating farm vegetables on weekends, and there are also attractions such as the first line of heaven next to the village to v…	Play***	In Mentougou, Beijing, Jiadixia Village is a relatively primitive village, retaining the residences of the ancient village, and the temples in the village, the villagers sell some mountain goods at the entrance of the village, and the farmyards are also everywhere, and the farmhouse rice is very delicious! The word for the village is very interesting, and you can find the meaning of this word in …	2020-05-13
Cuandixia	4.4	316 comments	Zhaitang Town, Mentougou District, Beijing	Also known as Chuandixia Village, the village is mainly old buildings from the Ming and Qing dynasties, and the movie "Cast Name" was filmed here. Nowadays, there are many farmhouses in the village, and you can come to experience the village life of sleeping on the kang and eating farm vegetables on weekends, and there are also attractions such as the first line of heaven next to the village to v…	Use***	Located in Mentougou Zaidang Town, the village has a history of more than 400 years, the village is scattered, and the ancient buildings are relatively well preserved. Each household has a different pattern, and each household has a different name to define it. In particular, the rich family, the landlord's house, has a different atmosphere and pattern than the general portal. I especially chose …	2021-10-28
Cuandixia	4.4	316 comments	Zhaitang Town, Mentougou District, Beijing	Also known as Chuandixia Village, the village is mainly old buildings from the Ming and Qing dynasties, and the movie "Cast Name" was filmed here. Nowadays, there are many farmhouses in the village, and you can come to experience the village life of sleeping on the kang and eating farm vegetables on weekends, and there are also attractions such as the first line of heaven next to the village to v…	Self***	There is a scenic spot in Mentougou Zaidang Town, the ticket is 35 per person, you can enter by car, there are villages, attractions, you can eat, and there are also agricultural products and specialty shopping along the way. Parking is basically visible to the eye, there is no charge, and there is no special parking lot. In the village, there are some residential accommodations, farm dishes, and…	2021-06-10
Cuandixia	4.4	316 comments	Zhaitang Town, Mentougou District, Beijing	Also known as Chuandixia Village, the village is mainly old buildings from the Ming and Qing dynasties, and the movie "Cast Name" was filmed here. Nowadays, there are many farmhouses in the village, and you can come to experience the village life of sleeping on the kang and eating farm vegetables on weekends, and there are also attractions such as the first line of heaven next to the village to v…	Toward***	Jiadixia Village is a small village built in the Ming Dynasty, more than 600 years ago, the village is built along the mountains and scattered, has become a well-known tourist attraction in Beijing, many villagers have changed their yards and houses into farmyards and restaurants, stay here for one night at night, after dark you can see the sky full of stars is very beautiful, there are several a…	2022-03-02
Cuandixia	4.4	316 comments	Zhaitang Town, Mentougou District, Beijing	Also known as Chuandixia Village, the village is mainly old buildings from the Ming and Qing dynasties, and the movie "Cast Name" was filmed here. Nowadays, there are many farmhouses in the village, and you can come to experience the village life of sleeping on the kang and eating farm vegetables on weekends, and there are also attractions such as the first line of heaven next to the village to v…	n***	Located in Zhai Tang Town, Mentougou District, walk along National Highway 109 and you can find it by looking at the road signs. This is a small village built in a mountain col, surrounded by mountains and environmental protection, the village is full of old houses and old yards, local materials, stone as the main raw material, the foundation, walls, tiles are stone, the road is also paved with b…	2015-05-08
Cuandixia	4.4	316 comments	Zhaitang Town, Mentougou District, Beijing	Also known as Chuandixia Village, the village is mainly old buildings from the Ming and Qing dynasties, and the movie "Cast Name" was filmed here. Nowadays, there are many farmhouses in the village, and you can come to experience the village life of sleeping on the kang and eating farm vegetables on weekends, and there are also attractions such as the first line of heaven next to the village to v…	Old***	Located in Beijing's Zhaitang Town, Jiadixia Village is a village with relatively intact old buildings, and has become a popular tourist attraction for Beijingers many years ago. A few years ago, during the Spring Festival, everyone came here to live in hot kangtou and eat farmhouse meals, because the city did not allow firecrackers to be set off, so they came here to set firecrackers, bringing t…	2021-06-06
Cuandixia	4.4	316 comments	Zhaitang Town, Mentougou District, Beijing	Also known as Chuandixia Village, the village is mainly old buildings from the Ming and Qing dynasties, and the movie "Cast Name" was filmed here. Nowadays, there are many farmhouses in the village, and you can come to experience the village life of sleeping on the kang and eating farm vegetables on weekends, and there are also attractions such as the first line of heaven next to the village to v…	Sky***	The first word is pronounced chuan, and the fourth is pronounced. Many people may come here based on this strange word. In the imperial capital, where even the four nine cities were completely demolished, this village, which was mostly the former residence of the Ming and Qing Dynasties, can only be described as a miracle. However, most of the houses can live normally, but most of the aborigines …	2020-07-17
Cuandixia	4.4	316 comments	Zhaitang Town, Mentougou District, Beijing	Also known as Chuandixia Village, the village is mainly old buildings from the Ming and Qing dynasties, and the movie "Cast Name" was filmed here. Nowadays, there are many farmhouses in the village, and you can come to experience the village life of sleeping on the kang and eating farm vegetables on weekends, and there are also attractions such as the first line of heaven next to the village to v…	D***	The village is located in Mentougou District, Beijing. It is an old village with a street dividing the village into upper and lower parts. The ancient houses are mainly based on Qing Dynasty courtyards, and the steps to the capital are very historical green bricks slowly. The streets are quaint and the natural vegetation is good. All buildings are gently sloping and set against the hill. The huto…	2018-03-17
Cuandixia	4.4	316 comments	Zhaitang Town, Mentougou District, Beijing	Also known as Chuandixia Village, the village is mainly old buildings from the Ming and Qing dynasties, and the movie "Cast Name" was filmed here. Nowadays, there are many farmhouses in the village, and you can come to experience the village life of sleeping on the kang and eating farm vegetables on weekends, and there are also attractions such as the first line of heaven next to the village to v…	Cover***	I feel that the village is a more suitable place for wind gathering. It is also a favorite place for photography lovers. Take the best point for panoramic views of the village at the observation deck on the opposite hillside. It's not very tiring to get up. If you shoot well, you can indeed feel that the whole bottom is in the shape of an ingot~ It is still a village with a lot of cultural herita…	2015-04-17
Cuandixia	4.4	316 comments	Zhaitang Town, Mentougou District, Beijing	Also known as Chuandixia Village, the village is mainly old buildings from the Ming and Qing dynasties, and the movie "Cast Name" was filmed here. Nowadays, there are many farmhouses in the village, and you can come to experience the village life of sleeping on the kang and eating farm vegetables on weekends, and there are also attractions such as the first line of heaven next to the village to v…	x***	Hot spring tour·Mentougou 2-day group tour (4 diamonds)· APEC Under the Bottom + Tanzhe Temple · Exclusive Take the old man to play, quiet and comfortable and full of fun travel, the old man feels comfortable, tired and happy It's just that there is a couple of husband and wife tourists who are very unreasonable, which makes the whole car indignant. First of all, he was late when he reported in t…	2015-11-15
Cuandixia	4.4	316 comments	Zhaitang Town, Mentougou District, Beijing	Also known as Chuandixia Village, the village is mainly old buildings from the Ming and Qing dynasties, and the movie "Cast Name" was filmed here. Nowadays, there are many farmhouses in the village, and you can come to experience the village life of sleeping on the kang and eating farm vegetables on weekends, and there are also attractions such as the first line of heaven next to the village to v…	Plums***	This ancient village with a history of more than 400 years. The word "" is interpreted as "home, never divide the family", that is, never divide the family. For: stove, fire to cook rice. The ancient buildings in the mountain village are very likeable, the traditional courtyard houses, built by the mountain, follow the traditional architectural ideas, left green dragon, right white bone, front ve…	2018-12-25
Cuandixia	4.4	316 comments	Zhaitang Town, Mentougou District, Beijing	Also known as Chuandixia Village, the village is mainly old buildings from the Ming and Qing dynasties, and the movie "Cast Name" was filmed here. Nowadays, there are many farmhouses in the village, and you can come to experience the village life of sleeping on the kang and eating farm vegetables on weekends, and there are also attractions such as the first line of heaven next to the village to v…	W***	The village has a history of more than 400 years from now The entire village is now surnamed (Korean) The village is a courtyard in the Qing Dynasty Pictures taken from the observation deck This is two-thirds of the position You can see the whole village There are 700 houses, all of which are historical relics A characteristic shop in the village is also full of the feeling of an ancient city Eve…	2021-10-19
Cuandixia	4.4	316 comments	Zhaitang Town, Mentougou District, Beijing	Also known as Chuandixia Village, the village is mainly old buildings from the Ming and Qing dynasties, and the movie "Cast Name" was filmed here. Nowadays, there are many farmhouses in the village, and you can come to experience the village life of sleeping on the kang and eating farm vegetables on weekends, and there are also attractions such as the first line of heaven next to the village to v…	Shaw***	On July 28, 2019, under the bottom of the plow, under the east fence of chrysanthemums, you can see Nanshan Mountain leisurely. The flexible village layout of the village cleverly uses the dense three-dimensional arrangement of the mountain, which changes with the undulating height of the terrain and staggers the arrangement, and achieves the maximum three-dimensional space benefit of the village…	2021-07-03
Cuandixia	4.4	316 comments	Zhaitang Town, Mentougou District, Beijing	Also known as Chuandixia Village, the village is mainly old buildings from the Ming and Qing dynasties, and the movie "Cast Name" was filmed here. Nowadays, there are many farmhouses in the village, and you can come to experience the village life of sleeping on the kang and eating farm vegetables on weekends, and there are also attractions such as the first line of heaven next to the village to v…	East***	The village is built along the mountain, according to the situation, and the height is staggered. With the back dragon head of the village as the center and the north and south as the axis, the entire village is fan-shaped on both sides. There are 74 sets of Qing Dynasty houses and 689 houses. The upper and lower parts of the village are separated by a large arc-shaped wall 200 meters long and 20…	2020-05-17
Cuandixia	4.4	316 comments	Zhaitang Town, Mentougou District, Beijing	Also known as Chuandixia Village, the village is mainly old buildings from the Ming and Qing dynasties, and the movie "Cast Name" was filmed here. Nowadays, there are many farmhouses in the village, and you can come to experience the village life of sleeping on the kang and eating farm vegetables on weekends, and there are also attractions such as the first line of heaven next to the village to v…	w***	Located in Zhaitang Town, Mentougou District, Beijing, Jiadixia Village is an ancient village founded in the Ming Dynasty. A large number of Qing Dynasty houses are still intact in the village. It is 90 kilometers away from Beijing downtown, located in the middle of the narrow valley northwest of Beijing Zhaitang, with a village area of 5.33 square kilometers. By car, take Fushi Road to the west,…	2020-08-06
Cuandixia	4.4	316 comments	Zhaitang Town, Mentougou District, Beijing	Also known as Chuandixia Village, the village is mainly old buildings from the Ming and Qing dynasties, and the movie "Cast Name" was filmed here. Nowadays, there are many farmhouses in the village, and you can come to experience the village life of sleeping on the kang and eating farm vegetables on weekends, and there are also attractions such as the first line of heaven next to the village to v…	Old***	Early in the morning, I climbed to the commanding point of Jintoling opposite the village to take a picture of the whole picture of the village, the village is centered on Longtou Mountain in the back mountain, built on the mountain, sitting north facing south, built on a gentle slope, belonging to a mountain courtyard, slightly different from the courtyard in Beijing, with a peculiar layout, cle…	2015-08-21
Cuandixia	4.4	316 comments	Zhaitang Town, Mentougou District, Beijing	Also known as Chuandixia Village, the village is mainly old buildings from the Ming and Qing dynasties, and the movie "Cast Name" was filmed here. Nowadays, there are many farmhouses in the village, and you can come to experience the village life of sleeping on the kang and eating farm vegetables on weekends, and there are also attractions such as the first line of heaven next to the village to v…	Warm***	The place that has been in the favorites for a long time under the plow, this time I finally have the opportunity to go. There is a gap with the imagined, one is the road, the Internet search is a little more than 100 kilometers from Beijing, but there are more mountain roads, driving for nearly three hours to arrive, many places have a speed limit, the slowest place, the limit is 30. The second …	2019-10-04
Cuandixia	4.4	316 comments	Zhaitang Town, Mentougou District, Beijing	Also known as Chuandixia Village, the village is mainly old buildings from the Ming and Qing dynasties, and the movie "Cast Name" was filmed here. Nowadays, there are many farmhouses in the village, and you can come to experience the village life of sleeping on the kang and eating farm vegetables on weekends, and there are also attractions such as the first line of heaven next to the village to v…	g***	The village is very small, from one end to the other is only ten minutes, in the village is mainly to see the ancient houses, to the mountain 1 km to the first line of the sky, there are mountains and trees, nine cypress nine stone henge, red stone pond, ancient plank road and many other landscapes, to the first line of the sky direction of the attractions, walking round trip for two hours is eno…	2015-08-27
Cuandixia	4.4	316 comments	Zhaitang Town, Mentougou District, Beijing	Also known as Chuandixia Village, the village is mainly old buildings from the Ming and Qing dynasties, and the movie "Cast Name" was filmed here. Nowadays, there are many farmhouses in the village, and you can come to experience the village life of sleeping on the kang and eating farm vegetables on weekends, and there are also attractions such as the first line of heaven next to the village to v…	Jade***	Jiadixia Village Yumentougou District 2 hours drive from the city A black tile earth wall in front of you The view of barren grass and stone steps The lonely scene in autumn and winter also has a unique flavor Climb up the stairs The vision in front of you is more and more open Surrounded by mountains Four wild Scattered houses make people away from the hustle and bustle of the city Due to the sp…	2020-01-07
Cuandixia	4.4	316 comments	Zhaitang Town, Mentougou District, Beijing	Also known as Chuandixia Village, the village is mainly old buildings from the Ming and Qing dynasties, and the movie "Cast Name" was filmed here. Nowadays, there are many farmhouses in the village, and you can come to experience the village life of sleeping on the kang and eating farm vegetables on weekends, and there are also attractions such as the first line of heaven next to the village to v…	While***	Jiadixia Village is located in Zhaidang Town, Mentougou District, western suburbs of Beijing, Chuandixia Village, real name Jiadixia. It is named after the Ming Dynasty "Jiali'an Kou" (known locally as Gongtou). Located in the middle of the narrow valley northwest of Jingxi Zhaitang, it belonged to the eighth district of Wanping County before liberation, and is now under the jurisdiction of Zhaid…	2016-09-29
Cuandixia	4.4	316 comments	Zhaitang Town, Mentougou District, Beijing	Also known as Chuandixia Village, the village is mainly old buildings from the Ming and Qing dynasties, and the movie "Cast Name" was filmed here. Nowadays, there are many farmhouses in the village, and you can come to experience the village life of sleeping on the kang and eating farm vegetables on weekends, and there are also attractions such as the first line of heaven next to the village to v…	In***	Ticket 35 I wanted to come last week Because of the mudslide over there due to rain, I didn't rush there, and finally looked forward to the weekend Come here and walk around The village is not big, the environment feels very good, almost every house can stay and the specialties stewed in the cauldron. The small yard was comfortable and clean. Go to the observation deck You can see the entire unde…	2017-07-01
Cuandixia	4.4	316 comments	Zhaitang Town, Mentougou District, Beijing	Also known as Chuandixia Village, the village is mainly old buildings from the Ming and Qing dynasties, and the movie "Cast Name" was filmed here. Nowadays, there are many farmhouses in the village, and you can come to experience the village life of sleeping on the kang and eating farm vegetables on weekends, and there are also attractions such as the first line of heaven next to the village to v…	Nose***	The quaint old buildings of the Ming and Qing dynasties, the filming location of the famous movie "Cast Name", take your family and friends to stroll through the ancient village, experience the village life of sleeping on the kang and eating farm vegetables! On September 15, 2017, family and friends drove together from Changping Shahe - Jiadixia Village (Zhaitang Town, Mentougou District, Beijing…	2017-09-20
Cuandixia	4.4	316 comments	Zhaitang Town, Mentougou District, Beijing	Also known as Chuandixia Village, the village is mainly old buildings from the Ming and Qing dynasties, and the movie "Cast Name" was filmed here. Nowadays, there are many farmhouses in the village, and you can come to experience the village life of sleeping on the kang and eating farm vegetables on weekends, and there are also attractions such as the first line of heaven next to the village to v…	a***	【Beijing's Most Beautiful Ancient Village】•"Under the Bottom" In Beijing's Mentougou District, there is an ancient village of the Ming Dynasty, in the shape of an ingot, more than 400 years ago. After hundreds of years of vicissitudes and the smoke of war, the houses, courtyards, stone carvings, shadow walls, gatehouses, etc. in the village have been completely preserved, so that the ancient cult…	2019-11-27
Cuandixia	4.4	316 comments	Zhaitang Town, Mentougou District, Beijing	Also known as Chuandixia Village, the village is mainly old buildings from the Ming and Qing dynasties, and the movie "Cast Name" was filmed here. Nowadays, there are many farmhouses in the village, and you can come to experience the village life of sleeping on the kang and eating farm vegetables on weekends, and there are also attractions such as the first line of heaven next to the village to v…	Flower***	The village is not as famous as the Forbidden City and the Summer Palace, but it is indeed a photo mecca worth visiting! . There are not as many people under the slower part of the season as in summer, but it is a different kind of scenery. Many photography enthusiasts go to photograph the village this season! . The whole village, many homestays, when entering the village, there are enthusiastic …	2019-12-16
Cuandixia	4.4	316 comments	Zhaitang Town, Mentougou District, Beijing	Also known as Chuandixia Village, the village is mainly old buildings from the Ming and Qing dynasties, and the movie "Cast Name" was filmed here. Nowadays, there are many farmhouses in the village, and you can come to experience the village life of sleeping on the kang and eating farm vegetables on weekends, and there are also attractions such as the first line of heaven next to the village to v…	I***	Go to the most beautiful village in Beijing to shoot Hanfu! Do you know how to pronounce the word ""? In this 30-stroke character contains one of the most beautiful small villages in Beijing, the village under the plan. The environment here is simple, the sky has this transparent blue, surrounded by green trees, and there are many ancient buildings from the Ming and Qing dynasties, like a paradis…	2019-11-25
Cuandixia	4.4	316 comments	Zhaitang Town, Mentougou District, Beijing	Also known as Chuandixia Village, the village is mainly old buildings from the Ming and Qing dynasties, and the movie "Cast Name" was filmed here. Nowadays, there are many farmhouses in the village, and you can come to experience the village life of sleeping on the kang and eating farm vegetables on weekends, and there are also attractions such as the first line of heaven next to the village to v…	S***	Two and a half hours away from downtown Beijing, it is quite convenient to drive on the road, and each person has to pay 35 yuan for the entrance of the scenic spot. Enter the entrance of the scenic spot, to the left is Huangling West Village, this ancient village has no fire under the sway, relatively less people, but also quieter, the commercial atmosphere is very light, from the wall you can f…	2019-07-19
Cuandixia	4.4	316 comments	Zhaitang Town, Mentougou District, Beijing	Also known as Chuandixia Village, the village is mainly old buildings from the Ming and Qing dynasties, and the movie "Cast Name" was filmed here. Nowadays, there are many farmhouses in the village, and you can come to experience the village life of sleeping on the kang and eating farm vegetables on weekends, and there are also attractions such as the first line of heaven next to the village to v…	Quiet***	Located in Zhaitang Town, Mentougou District, western suburbs of Beijing, 90 kilometers away from Beijing, 650 meters above sea level, the village area is 5.3 square kilometers, and it is a national A-level scenic spot and "the most beautiful village in Beijing" in 2009. At present, 500 houses and more than 70 sets of courtyard houses from the Ming and Qing dynasties are preserved. The whole vill…	2022-01-31
Cuandixia	4.4	316 comments	Zhaitang Town, Mentougou District, Beijing	Also known as Chuandixia Village, the village is mainly old buildings from the Ming and Qing dynasties, and the movie "Cast Name" was filmed here. Nowadays, there are many farmhouses in the village, and you can come to experience the village life of sleeping on the kang and eating farm vegetables on weekends, and there are also attractions such as the first line of heaven next to the village to v…	South***	Jiadixia Village, an ancient village in the Ming and Qing Dynasties that was developed relatively early on the outskirts of Beijing. The village is built by the mountain, the earliest villagers moved from Shanxi, the village houses have the characteristics of Beijing and Shanxi houses, each family has a similar size of the house, the rich family on the mountain and the landlord family under the m…	2019-04-30
Cuandixia	4.4	316 comments	Zhaitang Town, Mentougou District, Beijing	Also known as Chuandixia Village, the village is mainly old buildings from the Ming and Qing dynasties, and the movie "Cast Name" was filmed here. Nowadays, there are many farmhouses in the village, and you can come to experience the village life of sleeping on the kang and eating farm vegetables on weekends, and there are also attractions such as the first line of heaven next to the village to v…	Tiny***	Beijing. Mentougou Saitang TownShe B&B is Zhaitang Town, Mentougou District, BeijingVillage belowThe village is a small village with a history of hundreds of years, and it is a mountain courtyard built on the mountain, which is completely preserved.The house is renovated internally on the basis of the old house, according to the star hotel linen. Well equipped, free parking. earlobeRoom size: 20㎡…	2021-11-25
Cuandixia	4.4	316 comments	Zhaitang Town, Mentougou District, Beijing	Also known as Chuandixia Village, the village is mainly old buildings from the Ming and Qing dynasties, and the movie "Cast Name" was filmed here. Nowadays, there are many farmhouses in the village, and you can come to experience the village life of sleeping on the kang and eating farm vegetables on weekends, and there are also attractions such as the first line of heaven next to the village to v…	Swim***	This is my second time and overall feeling is worth going! Learn about the ancient village and its cultural origins, and feel the hardships of the working people in the past, especially the Golden Toad Mountain and Longtou Shangshang across the village, reflecting our villagers' desire and yearning for fame! The Han family chose to live here because of the defense war, built a stone house near th…	2021-10-08
Cuandixia	4.4	316 comments	Zhaitang Town, Mentougou District, Beijing	Also known as Chuandixia Village, the village is mainly old buildings from the Ming and Qing dynasties, and the movie "Cast Name" was filmed here. Nowadays, there are many farmhouses in the village, and you can come to experience the village life of sleeping on the kang and eating farm vegetables on weekends, and there are also attractions such as the first line of heaven next to the village to v…	Fruit***	The village is built along the mountain, according to the situation, and the height is staggered. With the back dragon head of the village as the center and the north and south as the axis, the entire village is fan-shaped on both sides. There are 74 sets of Qing Dynasty houses and 689 houses. The upper and lower parts of the village are separated by a large arc-shaped wall 200 meters long and 20…	2021-10-31
Cuandixia	4.4	316 comments	Zhaitang Town, Mentougou District, Beijing	Also known as Chuandixia Village, the village is mainly old buildings from the Ming and Qing dynasties, and the movie "Cast Name" was filmed here. Nowadays, there are many farmhouses in the village, and you can come to experience the village life of sleeping on the kang and eating farm vegetables on weekends, and there are also attractions such as the first line of heaven next to the village to v…	M***	Jiadixia Village This ancient village, known as "the most beautiful village in Beijing", must check in! An ancient village of the Ming and Qing dynasties with a history of more than 500 years. The whole village is surrounded by mountains, and the mountains are full of smoke in the distance, and finally experience the feeling of "fairyland"! The village also retains many courtyard houses from the …	2022-02-12
Cuandixia	4.4	316 comments	Zhaitang Town, Mentougou District, Beijing	Also known as Chuandixia Village, the village is mainly old buildings from the Ming and Qing dynasties, and the movie "Cast Name" was filmed here. Nowadays, there are many farmhouses in the village, and you can come to experience the village life of sleeping on the kang and eating farm vegetables on weekends, and there are also attractions such as the first line of heaven next to the village to v…	e***	If you want to go to Beijing on weekends in early autumn to relax, you can go to Yandi Xia Village and take a look! Located 3 kilometers west of Zhaitang Town, Mentougou District, Beijing, this small yuanbao-shaped village retains the stone wall mountain road, gate tower courtyard and shadow wall flower wall of the Ming and Qing dynasties, which is a rare ancient village landscape on the outskirt…	2016-10-01
Cuandixia	4.4	316 comments	Zhaitang Town, Mentougou District, Beijing	Also known as Chuandixia Village, the village is mainly old buildings from the Ming and Qing dynasties, and the movie "Cast Name" was filmed here. Nowadays, there are many farmhouses in the village, and you can come to experience the village life of sleeping on the kang and eating farm vegetables on weekends, and there are also attractions such as the first line of heaven next to the village to v…	Stinking***	May Day holiday with friends to go out to Qingqing, may not go out for a long time, take advantage of this holiday to go out to relax, but can not go out of Beijing, so I have to go to the suburbs. We came to Mentougou, there was no goal, where to go, passed by a river at noon, saw many people picnicking there, we decided to settle lunch here, like everyone else, also bring our own dry food. Afte…	2020-05-05
Cuandixia	4.4	316 comments	Zhaitang Town, Mentougou District, Beijing	Also known as Chuandixia Village, the village is mainly old buildings from the Ming and Qing dynasties, and the movie "Cast Name" was filmed here. Nowadays, there are many farmhouses in the village, and you can come to experience the village life of sleeping on the kang and eating farm vegetables on weekends, and there are also attractions such as the first line of heaven next to the village to v…	End***	Located in Mentougou District, Beijing, with a history of more than 400 years, it is now a national key cultural relic protection unit, preserving more than 500 sets of 70 sets of courtyard houses from the Ming and Qing dynasties. "" originally meant stove, and when the mountain village was built, it was named "", which means to escape the cold, and may have the meaning of refuge. I have to compl…	2021-12-14
Cuandixia	4.4	316 comments	Zhaitang Town, Mentougou District, Beijing	Also known as Chuandixia Village, the village is mainly old buildings from the Ming and Qing dynasties, and the movie "Cast Name" was filmed here. Nowadays, there are many farmhouses in the village, and you can come to experience the village life of sleeping on the kang and eating farm vegetables on weekends, and there are also attractions such as the first line of heaven next to the village to v…	Star***	Every morning I will always be woken up by the mobile phone placed at the end of the bed, start a busy day, in the face of a variety of work, busy and cookie-cutter make me feel bored, looking at the high-rise buildings outside the window, the busy street, I suddenly feel a trace of loneliness, as if I am just a speck of dust in this variety, and then I have the idea of wanting to go out and walk…	2017-11-22
Cuandixia	4.4	316 comments	Zhaitang Town, Mentougou District, Beijing	Also known as Chuandixia Village, the village is mainly old buildings from the Ming and Qing dynasties, and the movie "Cast Name" was filmed here. Nowadays, there are many farmhouses in the village, and you can come to experience the village life of sleeping on the kang and eating farm vegetables on weekends, and there are also attractions such as the first line of heaven next to the village to v…	Getaway***	Jiadixia Village in the western suburbs of Beijing is a historical Ming and Qing dynasty architecture ancient village, now the whole village has developed into a scenic spot, is a good place to travel around Beijing, Jiadixia Village used to be a traffic artery, the village is not large, but very distinctive and built along the ravine, very hierarchical, before there was a river ditch along the v…	2021-12-28
Cuandixia	4.4	316 comments	Zhaitang Town, Mentougou District, Beijing	Also known as Chuandixia Village, the village is mainly old buildings from the Ming and Qing dynasties, and the movie "Cast Name" was filmed here. Nowadays, there are many farmhouses in the village, and you can come to experience the village life of sleeping on the kang and eating farm vegetables on weekends, and there are also attractions such as the first line of heaven next to the village to v…	Inverse***	At the beginning of summer, I will also go back to Beijing! Everyone says that Beijing is the most beautiful in autumn, but I still like Beijing summer the most, especially in early summer in June, the weather is not too hot, if you go to the mountains on the outskirts of Beijing, it is even cooler, and the environment has its own air conditioning feeling. Many years ago, I planted grass deeply i…	2021-06-22
Cuandixia	4.4	316 comments	Zhaitang Town, Mentougou District, Beijing	Also known as Chuandixia Village, the village is mainly old buildings from the Ming and Qing dynasties, and the movie "Cast Name" was filmed here. Nowadays, there are many farmhouses in the village, and you can come to experience the village life of sleeping on the kang and eating farm vegetables on weekends, and there are also attractions such as the first line of heaven next to the village to v…	Iron***	It was a two-hour drive from Beijing, along the G109 all the way is the scenery, the early summer weather is good, we opened the window all the way to listen to the music all the way. The scenic area is 35 yuan per person, contact 8 o'clock from the city, go to the scenic area around 10 o'clock, first go to the observation deck, take a panorama, and then return to the scenic area for lunch, and s…	2018-05-07
Cuandixia	4.4	316 comments	Zhaitang Town, Mentougou District, Beijing	Also known as Chuandixia Village, the village is mainly old buildings from the Ming and Qing dynasties, and the movie "Cast Name" was filmed here. Nowadays, there are many farmhouses in the village, and you can come to experience the village life of sleeping on the kang and eating farm vegetables on weekends, and there are also attractions such as the first line of heaven next to the village to v…	Purple***	Cooking, Qi is called cooking. Usu, elephant holding koshi; , like the doorway of cooking; Shhhh There is a village in the western suburbs of the imperial capital that uses this complex Chinese character as the village name in the town of Zaidang in Mentougou District, west of Beijing, with the full surname Han, said to have migrated from Shanxi. The village is built by the mountain, and the buil…	2018-12-24
Cuandixia	4.4	316 comments	Zhaitang Town, Mentougou District, Beijing	Also known as Chuandixia Village, the village is mainly old buildings from the Ming and Qing dynasties, and the movie "Cast Name" was filmed here. Nowadays, there are many farmhouses in the village, and you can come to experience the village life of sleeping on the kang and eating farm vegetables on weekends, and there are also attractions such as the first line of heaven next to the village to v…	Wei***	Located in Zhaitang Town, Mentougou District, western suburbs of Beijing, the village is only 100 kilometers away from the city. It belongs to the courtyard houses of the Ming and Qing dynasties. Because Chen Kexin shot the movie here and was civilized. The whole village retains a relatively complete ancient building complex, located on the gentle slope on the north side, built along the mountain…	2018-12-16
Cuandixia	4.4	316 comments	Zhaitang Town, Mentougou District, Beijing	Also known as Chuandixia Village, the village is mainly old buildings from the Ming and Qing dynasties, and the movie "Cast Name" was filmed here. Nowadays, there are many farmhouses in the village, and you can come to experience the village life of sleeping on the kang and eating farm vegetables on weekends, and there are also attractions such as the first line of heaven next to the village to v…	Jue***	It is located in the west of Beijing, 90 kilometers away from the capital. The village was founded in the Yongle period of the Ming Dynasty and is the most complete group of ancient houses of the Ming and Qing dynasties. The ancient village is built on the mountain, and under the control of the north-south central axis centered on Longdu Mountain, 76 sets of exquisite courtyard houses extend down…	2019-06-12
Cuandixia	4.4	316 comments	Zhaitang Town, Mentougou District, Beijing	Also known as Chuandixia Village, the village is mainly old buildings from the Ming and Qing dynasties, and the movie "Cast Name" was filmed here. Nowadays, there are many farmhouses in the village, and you can come to experience the village life of sleeping on the kang and eating farm vegetables on weekends, and there are also attractions such as the first line of heaven next to the village to v…	Grandchild***	This is a very peculiar name, pronounced cuàn, which means to cook on fire. The village was first reclaimed here by a group of Ming Dynasty border guards and their families, and later slowly settled and multiplied here, and most of the descendants were surnamed Han. Like other characteristic ancient towns and ancient villages, now under the sword, you also have to charge tickets. The village is b…	2019-01-25
Cuandixia	4.4	316 comments	Zhaitang Town, Mentougou District, Beijing	Also known as Chuandixia Village, the village is mainly old buildings from the Ming and Qing dynasties, and the movie "Cast Name" was filmed here. Nowadays, there are many farmhouses in the village, and you can come to experience the village life of sleeping on the kang and eating farm vegetables on weekends, and there are also attractions such as the first line of heaven next to the village to v…	Wave***	This is the best primitive village protected by Beijing, and the movie "Casting Name" was filmed here Location: The village of Jiadixia Village, Zhaitang Town, Mentougou District, Beijing, is built along the mountain, and most of the building materials are local stones taken from local materials. Highlights: The movie "Cast Name" was filmed here, in which the cottage and the location of Jieyi wer…	2020-07-13
Cuandixia	4.4	316 comments	Zhaitang Town, Mentougou District, Beijing	Also known as Chuandixia Village, the village is mainly old buildings from the Ming and Qing dynasties, and the movie "Cast Name" was filmed here. Nowadays, there are many farmhouses in the village, and you can come to experience the village life of sleeping on the kang and eating farm vegetables on weekends, and there are also attractions such as the first line of heaven next to the village to v…	Big***	Located in Zhaidang Town, Mentougou District, western suburbs of Beijing, 90 kilometers away from Beijing, it is a national 3A-level scenic spot, with nearly 100 people in 92 households in the village all surnamed Han, according to legend, they are all descendants of a young man and woman from Dahuishu Village, Hongdong County, Shanxi in the Ming Dynasty, who went out to avoid the doom of the des…	2019-10-09
Cuandixia	4.4	316 comments	Zhaitang Town, Mentougou District, Beijing	Also known as Chuandixia Village, the village is mainly old buildings from the Ming and Qing dynasties, and the movie "Cast Name" was filmed here. Nowadays, there are many farmhouses in the village, and you can come to experience the village life of sleeping on the kang and eating farm vegetables on weekends, and there are also attractions such as the first line of heaven next to the village to v…	S***	I remember the first time I learned about the village was a small long holiday in previous years, and everyone was discussing the weekend + 1 day, long (duan) long (zan) vacation where to go hi pi! So I was brushed by my colleagues to this place in the village under the bottom of the plan, forgive me for not being literate, and Baidu circled to know that the word reads cuan... Located in Zhaitang…	2018-12-25
Cuandixia	4.4	316 comments	Zhaitang Town, Mentougou District, Beijing	Also known as Chuandixia Village, the village is mainly old buildings from the Ming and Qing dynasties, and the movie "Cast Name" was filmed here. Nowadays, there are many farmhouses in the village, and you can come to experience the village life of sleeping on the kang and eating farm vegetables on weekends, and there are also attractions such as the first line of heaven next to the village to v…	He***	Many years ago, I drove with Huan Huan and a handsome guy in Harbin, which was a location for the name shoot, and the village is located in the town of Zaidang in Mentougou District, western suburbs of Beijing, and is named after the Ming Dynasty's "Jiali'ankou" (known locally as Jiaotou). Located in the middle of the narrow valley northwest of Jingxi Zhaitang, it belonged to the eighth district …	2019-09-28
Cuandixia	4.4	316 comments	Zhaitang Town, Mentougou District, Beijing	Also known as Chuandixia Village, the village is mainly old buildings from the Ming and Qing dynasties, and the movie "Cast Name" was filmed here. Nowadays, there are many farmhouses in the village, and you can come to experience the village life of sleeping on the kang and eating farm vegetables on weekends, and there are also attractions such as the first line of heaven next to the village to v…	Fat***	Turn back to National Highway 109 and continue on, the scenery along the way is beautiful and beautiful. After stopping at different observation decks several times, the villages surrounded by mountains, the railways that pass through the city, the rural roads that go around the villages, and the delicate blooming spring greeting, mountain peaches and lilacs, this is a perfect picture of the inte…	2016-04-15
Cuandixia	4.4	316 comments	Zhaitang Town, Mentougou District, Beijing	Also known as Chuandixia Village, the village is mainly old buildings from the Ming and Qing dynasties, and the movie "Cast Name" was filmed here. Nowadays, there are many farmhouses in the village, and you can come to experience the village life of sleeping on the kang and eating farm vegetables on weekends, and there are also attractions such as the first line of heaven next to the village to v…	Snow***	Beijing's epidemic situation is basically under control, good weather, natural mood is also very good, drive for more than 2 hours, came to the village under [cuàn] Lin Zi waist, fire under the big character), with this mantra, remember how to write the jiaozi. Mainly fishermen start DJI, naturally can not let DJI sleep in the bag, rush out of the forbidden area of the sixth ring, let DJI take of…	2020-08-06
Cuandixia	4.4	316 comments	Zhaitang Town, Mentougou District, Beijing	Also known as Chuandixia Village, the village is mainly old buildings from the Ming and Qing dynasties, and the movie "Cast Name" was filmed here. Nowadays, there are many farmhouses in the village, and you can come to experience the village life of sleeping on the kang and eating farm vegetables on weekends, and there are also attractions such as the first line of heaven next to the village to v…	Jade***	With a history of more than 400 years, it is located in Mentougou District, Beijing. Most of the houses in the village are siheyuan and triad courtyards built in the late Qing Dynasty (a small number were built in the Republican period). Built by the mountain, according to the trend, the height is staggered, with the dragon head behind the village as the center, and the north-south axis is fan-sh…	2020-07-30
Cuandixia	4.4	316 comments	Zhaitang Town, Mentougou District, Beijing	Also known as Chuandixia Village, the village is mainly old buildings from the Ming and Qing dynasties, and the movie "Cast Name" was filmed here. Nowadays, there are many farmhouses in the village, and you can come to experience the village life of sleeping on the kang and eating farm vegetables on weekends, and there are also attractions such as the first line of heaven next to the village to v…	Mustard***	Below is a place I have been to many times, a little far from downtown Beijing, about three hours by car, coordinates: Mentougou District, Beijing, Zhaitang Town, Jiabai Scenic Area - when I was a child, I was suitable for sketching in the Children's Palace, I remember that there are many legends, such as because it is too remote, the war of the Anti-Japanese War did not reach here, and there is …	2021-12-09
Cuandixia	4.4	316 comments	Zhaitang Town, Mentougou District, Beijing	Also known as Chuandixia Village, the village is mainly old buildings from the Ming and Qing dynasties, and the movie "Cast Name" was filmed here. Nowadays, there are many farmhouses in the village, and you can come to experience the village life of sleeping on the kang and eating farm vegetables on weekends, and there are also attractions such as the first line of heaven next to the village to v…	Violate***	——————————————Click the follow button above Take you to check in the world ——————————————Check in today Jingjiao (cuàn) below. ——————————————Beautiful scenery guide——————————————Detailed addressZhaidang Town, Mentougou District, Beijing. Scenic area levelAncient village. Self-driving routeMobile phone positioning in [Mentougou Jia Village], which is 100 kilometers away from Beijing downtown and 6…	2021-06-13
Cuandixia	4.4	316 comments	Zhaitang Town, Mentougou District, Beijing	Also known as Chuandixia Village, the village is mainly old buildings from the Ming and Qing dynasties, and the movie "Cast Name" was filmed here. Nowadays, there are many farmhouses in the village, and you can come to experience the village life of sleeping on the kang and eating farm vegetables on weekends, and there are also attractions such as the first line of heaven next to the village to v…	Wood***	The western part of Beijing has a superior environment and suitable climate, coupled with its location on the ancient road into Beijing, there are many unique ancient villages. One of the most famous is the Stone Town nestled in the mountains, known as the "Little Potala of Beijing", which is located in the Mentougou District. As one of the first "Chinese historical and cultural villages" in Chin…	2020-06-27
Cuandixia	4.4	316 comments	Zhaitang Town, Mentougou District, Beijing	Also known as Chuandixia Village, the village is mainly old buildings from the Ming and Qing dynasties, and the movie "Cast Name" was filmed here. Nowadays, there are many farmhouses in the village, and you can come to experience the village life of sleeping on the kang and eating farm vegetables on weekends, and there are also attractions such as the first line of heaven next to the village to v…	Go out***	[Rainbow] [Rainbow] There is also a quiet ancient village "Under the Bottom" on the outskirts of Beijing, and there is a yellow-brown deep gully and canyon next to the village 👉, and the terrain is winding; As if entering the miniature version of the Grand Canyon West... Through the change of dynasties, there are still some scattered aborigines living here. [RoundNails] is 90 kilometers from the …	2021-12-30
Cuandixia	4.4	316 comments	Zhaitang Town, Mentougou District, Beijing	Also known as Chuandixia Village, the village is mainly old buildings from the Ming and Qing dynasties, and the movie "Cast Name" was filmed here. Nowadays, there are many farmhouses in the village, and you can come to experience the village life of sleeping on the kang and eating farm vegetables on weekends, and there are also attractions such as the first line of heaven next to the village to v…	River***	During this period when you can't travel to Beijing, looking for niche photo spots around Beijing is also a line under the harvest of Cuàn village, and you can shoot the Northwest Canyon blockbuster scene without going out of Beijing!!! - 📍 Navigation: Jiaodi Village (don't search for a line of heaven and can't search it); 👉 Location: You need to buy a ticket (🎫35 yuan) in the scenic area of Jiab…	2022-01-06
Cuandixia	4.4	316 comments	Zhaitang Town, Mentougou District, Beijing	Also known as Chuandixia Village, the village is mainly old buildings from the Ming and Qing dynasties, and the movie "Cast Name" was filmed here. Nowadays, there are many farmhouses in the village, and you can come to experience the village life of sleeping on the kang and eating farm vegetables on weekends, and there are also attractions such as the first line of heaven next to the village to v…	Giggle***	Beijing's best-preserved Qing Dynasty ancient house is here, Gubei Water Town vs Gubei Water Town under the simmer, comfortable and small bourgeoisie, suitable for remembering bitter thoughts and sweetness under the sway. Compared with Gubei Water Town, the village in the west of Beijing can be regarded as a pure original ancient village, where the old houses of green bricks and gray tiles are ca…	2021-06-20
Cuandixia	4.4	316 comments	Zhaitang Town, Mentougou District, Beijing	Also known as Chuandixia Village, the village is mainly old buildings from the Ming and Qing dynasties, and the movie "Cast Name" was filmed here. Nowadays, there are many farmhouses in the village, and you can come to experience the village life of sleeping on the kang and eating farm vegetables on weekends, and there are also attractions such as the first line of heaven next to the village to v…	Wei***	The second time I came to the village on the outskirts of Beijing, I came by bus a few years ago, and this time I came with friends by car, and I had the feeling that the landlord took guests to visit. The entrance ticket costs 35, and the car can drive in without additional charges, which is fair. For tourists, the first thing to ask when they see this name is what is the first word, "" sounds t…	2019-05-15
Cuandixia	4.4	316 comments	Zhaitang Town, Mentougou District, Beijing	Also known as Chuandixia Village, the village is mainly old buildings from the Ming and Qing dynasties, and the movie "Cast Name" was filmed here. Nowadays, there are many farmhouses in the village, and you can come to experience the village life of sleeping on the kang and eating farm vegetables on weekends, and there are also attractions such as the first line of heaven next to the village to v…	Excellent***	Many years ago, I knew that far outside Beijing, there was a village in a ravine. Finally, I rented a car and drove myself, and ran more than 100 kilometers before I found the bottom of the plow in the mountains of Mentougou Zaidang Town. We were confused by the warm-up of the day before, but we didn't expect that the moment we got off the bus in the village, we were shivered by a biting cold win…	2020-02-17
Cuandixia	4.4	316 comments	Zhaitang Town, Mentougou District, Beijing	Also known as Chuandixia Village, the village is mainly old buildings from the Ming and Qing dynasties, and the movie "Cast Name" was filmed here. Nowadays, there are many farmhouses in the village, and you can come to experience the village life of sleeping on the kang and eating farm vegetables on weekends, and there are also attractions such as the first line of heaven next to the village to v…	Pander to***	An ancient village deep in the mountains,Village below. A bag-shaped village is hidden in this valley. This village has a strong smell of fireworks When we first went, we were building a new house, really firing a cannon to celebrate, as if back to when I was a child~ really too kind Detailed address:Dixia Village, located in Zhaitang Town, Mentougou District, Beijing, is an ancient village built…	2021-10-30
Cuandixia	4.4	316 comments	Zhaitang Town, Mentougou District, Beijing	Also known as Chuandixia Village, the village is mainly old buildings from the Ming and Qing dynasties, and the movie "Cast Name" was filmed here. Nowadays, there are many farmhouses in the village, and you can come to experience the village life of sleeping on the kang and eating farm vegetables on weekends, and there are also attractions such as the first line of heaven next to the village to v…	S***	At the time of eleven, I went to the village under the cuan (cuan four sounds) located in Mentougou. There are really many mountain roads in Mentougou, in fact, it is not far away, but because it is a mountain road all the way, I feel like driving for a long time. Tickets are bought before entering the village, 35 for adults and half price for children. Even if we booked a homestay, we still had …	2021-12-01
Cuandixia	4.4	316 comments	Zhaitang Town, Mentougou District, Beijing	Also known as Chuandixia Village, the village is mainly old buildings from the Ming and Qing dynasties, and the movie "Cast Name" was filmed here. Nowadays, there are many farmhouses in the village, and you can come to experience the village life of sleeping on the kang and eating farm vegetables on weekends, and there are also attractions such as the first line of heaven next to the village to v…	l***	Under the plow, cuan (cuan four tones). It is a romantic old town with a rich atmosphere. Also known as Chuanxia Village, it is a traditional village under the town of Zhaitang in Mentougou District, Beijing. ⛰️ Located in the deep mountain valley of western Beijing, the village is built on the mountain. It is a legendary ancient village. The peculiar name of the village comes from crossing the b…	2022-01-07
Cuandixia	4.4	316 comments	Zhaitang Town, Mentougou District, Beijing	Also known as Chuandixia Village, the village is mainly old buildings from the Ming and Qing dynasties, and the movie "Cast Name" was filmed here. Nowadays, there are many farmhouses in the village, and you can come to experience the village life of sleeping on the kang and eating farm vegetables on weekends, and there are also attractions such as the first line of heaven next to the village to v…	Head***	Day 1 [Under the Floor] See also: Mentougou Ergu Village Exploration - Under the Bottom - Lingshui Village - Beijing's Most Beautiful Rural Cultural Photography Tour! Grab your camera and let's explore Lingshui Village, the most beautiful ancient village in Beijing, "See the Ancient Village" (special note: this route is especially suitable for photography and painting)# It is the best preserved a…	2021-11-30
Cuandixia	4.4	316 comments	Zhaitang Town, Mentougou District, Beijing	Also known as Chuandixia Village, the village is mainly old buildings from the Ming and Qing dynasties, and the movie "Cast Name" was filmed here. Nowadays, there are many farmhouses in the village, and you can come to experience the village life of sleeping on the kang and eating farm vegetables on weekends, and there are also attractions such as the first line of heaven next to the village to v…	Star***	This weekend, I chose Jiadixia Village, Mentougou District, Beijing, a quiet small village. I heard that the people in the village are surnamed Han, and it is said that they migrated from under the big locust tree in Hongdong County, Shanxi Province in the Ming Dynasty, and later destroyed the entire village due to flash floods. Only a young man and woman survived the escape. In order to continue…	2017-11-22
Cuandixia	4.4	316 comments	Zhaitang Town, Mentougou District, Beijing	Also known as Chuandixia Village, the village is mainly old buildings from the Ming and Qing dynasties, and the movie "Cast Name" was filmed here. Nowadays, there are many farmhouses in the village, and you can come to experience the village life of sleeping on the kang and eating farm vegetables on weekends, and there are also attractions such as the first line of heaven next to the village to v…	S***	The most beautiful village in Beijing Cuàn Village introduces the people (heads of households and children) with the surname Han. According to legend, it was immigrated from under the big locust tree in Hongdong County, Shanxi Province in the Ming Dynasty, and the original village site was in the old grave in the northwest of the village, and then the entire village was destroyed due to flash flo…	2019-05-15
Cuandixia	4.4	316 comments	Zhaitang Town, Mentougou District, Beijing	Also known as Chuandixia Village, the village is mainly old buildings from the Ming and Qing dynasties, and the movie "Cast Name" was filmed here. Nowadays, there are many farmhouses in the village, and you can come to experience the village life of sleeping on the kang and eating farm vegetables on weekends, and there are also attractions such as the first line of heaven next to the village to v…	Big***	Under the Ming Dynasty (cuan, four sounds) is an ancient village that retains the style of the Ming and Qing dynasties, so named because it is located below the Ming Dynasty military pass. Because there are so many strokes of this character, it is now abbreviated as "chuan" in many places. The village sits north and south, built by the mountain, there are 76 sets of well-preserved courtyards, mor…	2019-04-09
Cuandixia	4.4	316 comments	Zhaitang Town, Mentougou District, Beijing	Also known as Chuandixia Village, the village is mainly old buildings from the Ming and Qing dynasties, and the movie "Cast Name" was filmed here. Nowadays, there are many farmhouses in the village, and you can come to experience the village life of sleeping on the kang and eating farm vegetables on weekends, and there are also attractions such as the first line of heaven next to the village to v…	5***	In China, urban life is still what most people aspire to, and returning to the countryside is only the ideal life of a very small number of people, after all, people cannot bear loneliness. Therefore, in recent years, with the advancement of China's rural urbanization construction, China's ancient villages have been retreating and disappearing year by year, and some disappearances are not the dis…	2021-11-30
Cuandixia	4.4	316 comments	Zhaitang Town, Mentougou District, Beijing	Also known as Chuandixia Village, the village is mainly old buildings from the Ming and Qing dynasties, and the movie "Cast Name" was filmed here. Nowadays, there are many farmhouses in the village, and you can come to experience the village life of sleeping on the kang and eating farm vegetables on weekends, and there are also attractions such as the first line of heaven next to the village to v…	River***	The fast-paced life of the city often makes people feel physically and mentally tired, always want to slow down, walk, slow down, eat well, slow down, feel the scene of neighbors talking and laughing, and walking dogs, and there is an antique village hidden in the suburbs of Beijing, 400-year-old residential courtyard in the Ming and Qing dynasties has a history of more than 400 years, more than …	2022-01-12
Cuandixia	4.4	316 comments	Zhaitang Town, Mentougou District, Beijing	Also known as Chuandixia Village, the village is mainly old buildings from the Ming and Qing dynasties, and the movie "Cast Name" was filmed here. Nowadays, there are many farmhouses in the village, and you can come to experience the village life of sleeping on the kang and eating farm vegetables on weekends, and there are also attractions such as the first line of heaven next to the village to v…	Grass***	There used to be a saying circulating in Mentougou, called "There is a mouthful of porridge at home, don't go to Mentougou", is Mentougou so poor? In early spring, drive deep into the mountains of western Beijing, visit an ancient village where you can eat, drink and have fun, and it is said that you can hike to the second highest peak in southwest Beijing! The drive from the city to the village …	2022-02-10
Cuandixia	4.4	316 comments	Zhaitang Town, Mentougou District, Beijing	Also known as Chuandixia Village, the village is mainly old buildings from the Ming and Qing dynasties, and the movie "Cast Name" was filmed here. Nowadays, there are many farmhouses in the village, and you can come to experience the village life of sleeping on the kang and eating farm vegetables on weekends, and there are also attractions such as the first line of heaven next to the village to v…	S***	Around Beijing | The most beautiful village (cuàn) under the village There are many tourist attractions in Beijing, many of which are very suitable for going out on weekends or taking children to experience life~ Today I recommend the village of Cuàn, one of the most beautiful villages on the outskirts of Beijing. Village introduction: The villagers (heads of households and children) are all surn…	2020-02-28

## Sheet: Yangliuqing
Scenic spot name	Total score	Number of comments	Attraction address	Introduction to attractions	User name	Comment body	Comment time
Yangliuqing Ancient Town	4.4	320 comments	Yangliuqing Town, Xiqing District, Tianjin	Yangliuqing Town is a historic town in northern China. Yangliuqing Town has a long history, deep cultural heritage, and rich folk art. The folk culture of Yangliuqing Town is very strong. The town has a theater, a torii, and a Wenchang Pavilion, called Yang Liuqing Three Sect Treasures. In the Qing Dynasty, there were more than 40 famous Chongwen Courtyards and ancient temples in Jinmen, and ther…	M***	Nice view,	2021-06-08
Yangliuqing Ancient Town	4.4	320 comments	Yangliuqing Town, Xiqing District, Tianjin	Yangliuqing Town is a historic town in northern China. Yangliuqing Town has a long history, deep cultural heritage, and rich folk art. The folk culture of Yangliuqing Town is very strong. The town has a theater, a torii, and a Wenchang Pavilion, called Yang Liuqing Three Sect Treasures. In the Qing Dynasty, there were more than 40 famous Chongwen Courtyards and ancient temples in Jinmen, and ther…	Arrow***	Nice view,	2021-05-04
Yangliuqing Ancient Town	4.4	320 comments	Yangliuqing Town, Xiqing District, Tianjin	Yangliuqing Town is a historic town in northern China. Yangliuqing Town has a long history, deep cultural heritage, and rich folk art. The folk culture of Yangliuqing Town is very strong. The town has a theater, a torii, and a Wenchang Pavilion, called Yang Liuqing Three Sect Treasures. In the Qing Dynasty, there were more than 40 famous Chongwen Courtyards and ancient temples in Jinmen, and ther…	Meow***	Picturesque and recommendable	2021-12-29
Yangliuqing Ancient Town	4.4	320 comments	Yangliuqing Town, Xiqing District, Tianjin	Yangliuqing Town is a historic town in northern China. Yangliuqing Town has a long history, deep cultural heritage, and rich folk art. The folk culture of Yangliuqing Town is very strong. The town has a theater, a torii, and a Wenchang Pavilion, called Yang Liuqing Three Sect Treasures. In the Qing Dynasty, there were more than 40 famous Chongwen Courtyards and ancient temples in Jinmen, and ther…	Intimate***	New Year paintings, clay figures, water transport docks	2020-10-10
Yangliuqing Ancient Town	4.4	320 comments	Yangliuqing Town, Xiqing District, Tianjin	Yangliuqing Town is a historic town in northern China. Yangliuqing Town has a long history, deep cultural heritage, and rich folk art. The folk culture of Yangliuqing Town is very strong. The town has a theater, a torii, and a Wenchang Pavilion, called Yang Liuqing Three Sect Treasures. In the Qing Dynasty, there were more than 40 famous Chongwen Courtyards and ancient temples in Jinmen, and ther…	M***	Fun and fun, good experience,	2020-10-09
Yangliuqing Ancient Town	4.4	320 comments	Yangliuqing Town, Xiqing District, Tianjin	Yangliuqing Town is a historic town in northern China. Yangliuqing Town has a long history, deep cultural heritage, and rich folk art. The folk culture of Yangliuqing Town is very strong. The town has a theater, a torii, and a Wenchang Pavilion, called Yang Liuqing Three Sect Treasures. In the Qing Dynasty, there were more than 40 famous Chongwen Courtyards and ancient temples in Jinmen, and ther…	Wen***	The Shijia compound is so worth seeing!	2020-10-16
Yangliuqing Ancient Town	4.4	320 comments	Yangliuqing Town, Xiqing District, Tianjin	Yangliuqing Town is a historic town in northern China. Yangliuqing Town has a long history, deep cultural heritage, and rich folk art. The folk culture of Yangliuqing Town is very strong. The town has a theater, a torii, and a Wenchang Pavilion, called Yang Liuqing Three Sect Treasures. In the Qing Dynasty, there were more than 40 famous Chongwen Courtyards and ancient temples in Jinmen, and ther…	Plum***	The best choice to learn about Tianjin B&B culture.	2021-07-23
Yangliuqing Ancient Town	4.4	320 comments	Yangliuqing Town, Xiqing District, Tianjin	Yangliuqing Town is a historic town in northern China. Yangliuqing Town has a long history, deep cultural heritage, and rich folk art. The folk culture of Yangliuqing Town is very strong. The town has a theater, a torii, and a Wenchang Pavilion, called Yang Liuqing Three Sect Treasures. In the Qing Dynasty, there were more than 40 famous Chongwen Courtyards and ancient temples in Jinmen, and ther…	Intimate***	Beijing-Hangzhou Grand Canal Transportation Wharf, famous for its annual paintings	2020-10-10
Yangliuqing Ancient Town	4.4	320 comments	Yangliuqing Town, Xiqing District, Tianjin	Yangliuqing Town is a historic town in northern China. Yangliuqing Town has a long history, deep cultural heritage, and rich folk art. The folk culture of Yangliuqing Town is very strong. The town has a theater, a torii, and a Wenchang Pavilion, called Yang Liuqing Three Sect Treasures. In the Qing Dynasty, there were more than 40 famous Chongwen Courtyards and ancient temples in Jinmen, and ther…	Pander to***	Rich in culture and art! Worth a look!	2020-01-09
Yangliuqing Ancient Town	4.4	320 comments	Yangliuqing Town, Xiqing District, Tianjin	Yangliuqing Town is a historic town in northern China. Yangliuqing Town has a long history, deep cultural heritage, and rich folk art. The folk culture of Yangliuqing Town is very strong. The town has a theater, a torii, and a Wenchang Pavilion, called Yang Liuqing Three Sect Treasures. In the Qing Dynasty, there were more than 40 famous Chongwen Courtyards and ancient temples in Jinmen, and ther…	Pander to***	Rich in culture and art! Worth a visit!	2020-01-09
Yangliuqing Ancient Town	4.4	320 comments	Yangliuqing Town, Xiqing District, Tianjin	Yangliuqing Town is a historic town in northern China. Yangliuqing Town has a long history, deep cultural heritage, and rich folk art. The folk culture of Yangliuqing Town is very strong. The town has a theater, a torii, and a Wenchang Pavilion, called Yang Liuqing Three Sect Treasures. In the Qing Dynasty, there were more than 40 famous Chongwen Courtyards and ancient temples in Jinmen, and ther…	_***	Some ancient buildings, some folklore, some beautiful scenery	2018-06-04
Yangliuqing Ancient Town	4.4	320 comments	Yangliuqing Town, Xiqing District, Tianjin	Yangliuqing Town is a historic town in northern China. Yangliuqing Town has a long history, deep cultural heritage, and rich folk art. The folk culture of Yangliuqing Town is very strong. The town has a theater, a torii, and a Wenchang Pavilion, called Yang Liuqing Three Sect Treasures. In the Qing Dynasty, there were more than 40 famous Chongwen Courtyards and ancient temples in Jinmen, and ther…	Big***	Generally, it is all rebuilt. And still under construction	2017-11-07
Yangliuqing Ancient Town	4.4	320 comments	Yangliuqing Town, Xiqing District, Tianjin	Yangliuqing Town is a historic town in northern China. Yangliuqing Town has a long history, deep cultural heritage, and rich folk art. The folk culture of Yangliuqing Town is very strong. The town has a theater, a torii, and a Wenchang Pavilion, called Yang Liuqing Three Sect Treasures. In the Qing Dynasty, there were more than 40 famous Chongwen Courtyards and ancient temples in Jinmen, and ther…	M***	The scenery is average, mainly new man-made landscape.	2022-02-09
Yangliuqing Ancient Town	4.4	320 comments	Yangliuqing Town, Xiqing District, Tianjin	Yangliuqing Town is a historic town in northern China. Yangliuqing Town has a long history, deep cultural heritage, and rich folk art. The folk culture of Yangliuqing Town is very strong. The town has a theater, a torii, and a Wenchang Pavilion, called Yang Liuqing Three Sect Treasures. In the Qing Dynasty, there were more than 40 famous Chongwen Courtyards and ancient temples in Jinmen, and ther…	M***	It is basically a newly built attraction, and the taste of ancient charm is insufficient.	2021-11-09
Yangliuqing Ancient Town	4.4	320 comments	Yangliuqing Town, Xiqing District, Tianjin	Yangliuqing Town is a historic town in northern China. Yangliuqing Town has a long history, deep cultural heritage, and rich folk art. The folk culture of Yangliuqing Town is very strong. The town has a theater, a torii, and a Wenchang Pavilion, called Yang Liuqing Three Sect Treasures. In the Qing Dynasty, there were more than 40 famous Chongwen Courtyards and ancient temples in Jinmen, and ther…	c***	It's good to find out! Places worth seeing	2021-05-18
Yangliuqing Ancient Town	4.4	320 comments	Yangliuqing Town, Xiqing District, Tianjin	Yangliuqing Town is a historic town in northern China. Yangliuqing Town has a long history, deep cultural heritage, and rich folk art. The folk culture of Yangliuqing Town is very strong. The town has a theater, a torii, and a Wenchang Pavilion, called Yang Liuqing Three Sect Treasures. In the Qing Dynasty, there were more than 40 famous Chongwen Courtyards and ancient temples in Jinmen, and ther…	j***	Yang Liuqing's most famous attraction is the Shijia Courtyard	2021-03-15
Yangliuqing Ancient Town	4.4	320 comments	Yangliuqing Town, Xiqing District, Tianjin	Yangliuqing Town is a historic town in northern China. Yangliuqing Town has a long history, deep cultural heritage, and rich folk art. The folk culture of Yangliuqing Town is very strong. The town has a theater, a torii, and a Wenchang Pavilion, called Yang Liuqing Three Sect Treasures. In the Qing Dynasty, there were more than 40 famous Chongwen Courtyards and ancient temples in Jinmen, and ther…	M***	Not interesting, very general. It is not recommended to go.	2020-05-05
Yangliuqing Ancient Town	4.4	320 comments	Yangliuqing Town, Xiqing District, Tianjin	Yangliuqing Town is a historic town in northern China. Yangliuqing Town has a long history, deep cultural heritage, and rich folk art. The folk culture of Yangliuqing Town is very strong. The town has a theater, a torii, and a Wenchang Pavilion, called Yang Liuqing Three Sect Treasures. In the Qing Dynasty, there were more than 40 famous Chongwen Courtyards and ancient temples in Jinmen, and ther…	M***	Yang Liu Yiyi, water safety style, worth playing.	2020-04-03
Yangliuqing Ancient Town	4.4	320 comments	Yangliuqing Town, Xiqing District, Tianjin	Yangliuqing Town is a historic town in northern China. Yangliuqing Town has a long history, deep cultural heritage, and rich folk art. The folk culture of Yangliuqing Town is very strong. The town has a theater, a torii, and a Wenchang Pavilion, called Yang Liuqing Three Sect Treasures. In the Qing Dynasty, there were more than 40 famous Chongwen Courtyards and ancient temples in Jinmen, and ther…	X***	The area is not large, it is suitable for simple play!	2020-04-11
Yangliuqing Ancient Town	4.4	320 comments	Yangliuqing Town, Xiqing District, Tianjin	Yangliuqing Town is a historic town in northern China. Yangliuqing Town has a long history, deep cultural heritage, and rich folk art. The folk culture of Yangliuqing Town is very strong. The town has a theater, a torii, and a Wenchang Pavilion, called Yang Liuqing Three Sect Treasures. In the Qing Dynasty, there were more than 40 famous Chongwen Courtyards and ancient temples in Jinmen, and ther…	1***	A century-old town with canals flowing through and pleasant scenery.	2019-10-14
Yangliuqing Ancient Town	4.4	320 comments	Yangliuqing Town, Xiqing District, Tianjin	Yangliuqing Town is a historic town in northern China. Yangliuqing Town has a long history, deep cultural heritage, and rich folk art. The folk culture of Yangliuqing Town is very strong. The town has a theater, a torii, and a Wenchang Pavilion, called Yang Liuqing Three Sect Treasures. In the Qing Dynasty, there were more than 40 famous Chongwen Courtyards and ancient temples in Jinmen, and ther…	M***	The scenery is quite good, and there are many people on holidays.	2019-08-18
Yangliuqing Ancient Town	4.4	320 comments	Yangliuqing Town, Xiqing District, Tianjin	Yangliuqing Town is a historic town in northern China. Yangliuqing Town has a long history, deep cultural heritage, and rich folk art. The folk culture of Yangliuqing Town is very strong. The town has a theater, a torii, and a Wenchang Pavilion, called Yang Liuqing Three Sect Treasures. In the Qing Dynasty, there were more than 40 famous Chongwen Courtyards and ancient temples in Jinmen, and ther…	M***	It's not easy to get out of the parking lot	2021-06-13
Yangliuqing Ancient Town	4.4	320 comments	Yangliuqing Town, Xiqing District, Tianjin	Yangliuqing Town is a historic town in northern China. Yangliuqing Town has a long history, deep cultural heritage, and rich folk art. The folk culture of Yangliuqing Town is very strong. The town has a theater, a torii, and a Wenchang Pavilion, called Yang Liuqing Three Sect Treasures. In the Qing Dynasty, there were more than 40 famous Chongwen Courtyards and ancient temples in Jinmen, and ther…	Willow***	It has the characteristics of Tianjin, and it is worth visiting.	2017-09-25
Yangliuqing Ancient Town	4.4	320 comments	Yangliuqing Town, Xiqing District, Tianjin	Yangliuqing Town is a historic town in northern China. Yangliuqing Town has a long history, deep cultural heritage, and rich folk art. The folk culture of Yangliuqing Town is very strong. The town has a theater, a torii, and a Wenchang Pavilion, called Yang Liuqing Three Sect Treasures. In the Qing Dynasty, there were more than 40 famous Chongwen Courtyards and ancient temples in Jinmen, and ther…	Beginning***	This is a monument with a real name and really worth seeing.	2017-05-03
Yangliuqing Ancient Town	4.4	320 comments	Yangliuqing Town, Xiqing District, Tianjin	Yangliuqing Town is a historic town in northern China. Yangliuqing Town has a long history, deep cultural heritage, and rich folk art. The folk culture of Yangliuqing Town is very strong. The town has a theater, a torii, and a Wenchang Pavilion, called Yang Liuqing Three Sect Treasures. In the Qing Dynasty, there were more than 40 famous Chongwen Courtyards and ancient temples in Jinmen, and ther…	Hemp***	The New Year painting is good, and the food is very good............	2016-10-13
Yangliuqing Ancient Town	4.4	320 comments	Yangliuqing Town, Xiqing District, Tianjin	Yangliuqing Town is a historic town in northern China. Yangliuqing Town has a long history, deep cultural heritage, and rich folk art. The folk culture of Yangliuqing Town is very strong. The town has a theater, a torii, and a Wenchang Pavilion, called Yang Liuqing Three Sect Treasures. In the Qing Dynasty, there were more than 40 famous Chongwen Courtyards and ancient temples in Jinmen, and ther…	1***	A thousand-year-old town that retains a lot of memories and beauty!	2022-01-14
Yangliuqing Ancient Town	4.4	320 comments	Yangliuqing Town, Xiqing District, Tianjin	Yangliuqing Town is a historic town in northern China. Yangliuqing Town has a long history, deep cultural heritage, and rich folk art. The folk culture of Yangliuqing Town is very strong. The town has a theater, a torii, and a Wenchang Pavilion, called Yang Liuqing Three Sect Treasures. In the Qing Dynasty, there were more than 40 famous Chongwen Courtyards and ancient temples in Jinmen, and ther…	Wave***	The view is beautiful and interesting, good value for money	2021-10-31
Yangliuqing Ancient Town	4.4	320 comments	Yangliuqing Town, Xiqing District, Tianjin	Yangliuqing Town is a historic town in northern China. Yangliuqing Town has a long history, deep cultural heritage, and rich folk art. The folk culture of Yangliuqing Town is very strong. The town has a theater, a torii, and a Wenchang Pavilion, called Yang Liuqing Three Sect Treasures. In the Qing Dynasty, there were more than 40 famous Chongwen Courtyards and ancient temples in Jinmen, and ther…	M***	It's really nice to wander around when you're okay	2020-05-15
Yangliuqing Ancient Town	4.4	320 comments	Yangliuqing Town, Xiqing District, Tianjin	Yangliuqing Town is a historic town in northern China. Yangliuqing Town has a long history, deep cultural heritage, and rich folk art. The folk culture of Yangliuqing Town is very strong. The town has a theater, a torii, and a Wenchang Pavilion, called Yang Liuqing Three Sect Treasures. In the Qing Dynasty, there were more than 40 famous Chongwen Courtyards and ancient temples in Jinmen, and ther…	1***	Thousand-year-old town, enjoy the scenery of old Tianjin!	2021-01-03
Yangliuqing Ancient Town	4.4	320 comments	Yangliuqing Town, Xiqing District, Tianjin	Yangliuqing Town is a historic town in northern China. Yangliuqing Town has a long history, deep cultural heritage, and rich folk art. The folk culture of Yangliuqing Town is very strong. The town has a theater, a torii, and a Wenchang Pavilion, called Yang Liuqing Three Sect Treasures. In the Qing Dynasty, there were more than 40 famous Chongwen Courtyards and ancient temples in Jinmen, and ther…	L***	Historic old town Very clean Good for playing	2020-12-20
Yangliuqing Ancient Town	4.4	320 comments	Yangliuqing Town, Xiqing District, Tianjin	Yangliuqing Town is a historic town in northern China. Yangliuqing Town has a long history, deep cultural heritage, and rich folk art. The folk culture of Yangliuqing Town is very strong. The town has a theater, a torii, and a Wenchang Pavilion, called Yang Liuqing Three Sect Treasures. In the Qing Dynasty, there were more than 40 famous Chongwen Courtyards and ancient temples in Jinmen, and ther…		Characteristic ancient town, it is best to come around on weekdays!	2019-10-03
Yangliuqing Ancient Town	4.4	320 comments	Yangliuqing Town, Xiqing District, Tianjin	Yangliuqing Town is a historic town in northern China. Yangliuqing Town has a long history, deep cultural heritage, and rich folk art. The folk culture of Yangliuqing Town is very strong. The town has a theater, a torii, and a Wenchang Pavilion, called Yang Liuqing Three Sect Treasures. In the Qing Dynasty, there were more than 40 famous Chongwen Courtyards and ancient temples in Jinmen, and ther…	1***	Worth a visit! Feel the historical and cultural heritage	2019-09-09
Yangliuqing Ancient Town	4.4	320 comments	Yangliuqing Town, Xiqing District, Tianjin	Yangliuqing Town is a historic town in northern China. Yangliuqing Town has a long history, deep cultural heritage, and rich folk art. The folk culture of Yangliuqing Town is very strong. The town has a theater, a torii, and a Wenchang Pavilion, called Yang Liuqing Three Sect Treasures. In the Qing Dynasty, there were more than 40 famous Chongwen Courtyards and ancient temples in Jinmen, and ther…	Excellent***	I won't come to see that it has reached a certain role, is it	2017-11-05
Yangliuqing Ancient Town	4.4	320 comments	Yangliuqing Town, Xiqing District, Tianjin	Yangliuqing Town is a historic town in northern China. Yangliuqing Town has a long history, deep cultural heritage, and rich folk art. The folk culture of Yangliuqing Town is very strong. The town has a theater, a torii, and a Wenchang Pavilion, called Yang Liuqing Three Sect Treasures. In the Qing Dynasty, there were more than 40 famous Chongwen Courtyards and ancient temples in Jinmen, and ther…	North***	There are some features that need to be better managed and developed.	2017-05-15
Yangliuqing Ancient Town	4.4	320 comments	Yangliuqing Town, Xiqing District, Tianjin	Yangliuqing Town is a historic town in northern China. Yangliuqing Town has a long history, deep cultural heritage, and rich folk art. The folk culture of Yangliuqing Town is very strong. The town has a theater, a torii, and a Wenchang Pavilion, called Yang Liuqing Three Sect Treasures. In the Qing Dynasty, there were more than 40 famous Chongwen Courtyards and ancient temples in Jinmen, and ther…	A***	Strive to create a 5A-level scenic spot, I wish success.	2017-10-23
Yangliuqing Ancient Town	4.4	320 comments	Yangliuqing Town, Xiqing District, Tianjin	Yangliuqing Town is a historic town in northern China. Yangliuqing Town has a long history, deep cultural heritage, and rich folk art. The folk culture of Yangliuqing Town is very strong. The town has a theater, a torii, and a Wenchang Pavilion, called Yang Liuqing Three Sect Treasures. In the Qing Dynasty, there were more than 40 famous Chongwen Courtyards and ancient temples in Jinmen, and ther…	1***	Green brick and gray tile imitation Qing Dynasty building, Yangliuqing Ancient Town.	2021-12-19
Yangliuqing Ancient Town	4.4	320 comments	Yangliuqing Town, Xiqing District, Tianjin	Yangliuqing Town is a historic town in northern China. Yangliuqing Town has a long history, deep cultural heritage, and rich folk art. The folk culture of Yangliuqing Town is very strong. The town has a theater, a torii, and a Wenchang Pavilion, called Yang Liuqing Three Sect Treasures. In the Qing Dynasty, there were more than 40 famous Chongwen Courtyards and ancient temples in Jinmen, and ther…	f***	It's nice to get to know it, ahhaha! It's worth a look	2021-05-18
Yangliuqing Ancient Town	4.4	320 comments	Yangliuqing Town, Xiqing District, Tianjin	Yangliuqing Town is a historic town in northern China. Yangliuqing Town has a long history, deep cultural heritage, and rich folk art. The folk culture of Yangliuqing Town is very strong. The town has a theater, a torii, and a Wenchang Pavilion, called Yang Liuqing Three Sect Treasures. In the Qing Dynasty, there were more than 40 famous Chongwen Courtyards and ancient temples in Jinmen, and ther…	M***	The view on summer evenings is amazing, especially from the bridge.	2020-05-18
Yangliuqing Ancient Town	4.4	320 comments	Yangliuqing Town, Xiqing District, Tianjin	Yangliuqing Town is a historic town in northern China. Yangliuqing Town has a long history, deep cultural heritage, and rich folk art. The folk culture of Yangliuqing Town is very strong. The town has a theater, a torii, and a Wenchang Pavilion, called Yang Liuqing Three Sect Treasures. In the Qing Dynasty, there were more than 40 famous Chongwen Courtyards and ancient temples in Jinmen, and ther…	Emperor***	Value for money: Free to play. The view: Awesome.	2017-02-18
Yangliuqing Ancient Town	4.4	320 comments	Yangliuqing Town, Xiqing District, Tianjin	Yangliuqing Town is a historic town in northern China. Yangliuqing Town has a long history, deep cultural heritage, and rich folk art. The folk culture of Yangliuqing Town is very strong. The town has a theater, a torii, and a Wenchang Pavilion, called Yang Liuqing Three Sect Treasures. In the Qing Dynasty, there were more than 40 famous Chongwen Courtyards and ancient temples in Jinmen, and ther…	3***	It has a long history, the scale of rehabilitation is very large, and the New Year is very lively	2019-03-04
Yangliuqing Ancient Town	4.4	320 comments	Yangliuqing Town, Xiqing District, Tianjin	Yangliuqing Town is a historic town in northern China. Yangliuqing Town has a long history, deep cultural heritage, and rich folk art. The folk culture of Yangliuqing Town is very strong. The town has a theater, a torii, and a Wenchang Pavilion, called Yang Liuqing Three Sect Treasures. In the Qing Dynasty, there were more than 40 famous Chongwen Courtyards and ancient temples in Jinmen, and ther…	Emperor***	China's charming town, long history, outstanding people.	2017-02-13
Yangliuqing Ancient Town	4.4	320 comments	Yangliuqing Town, Xiqing District, Tianjin	Yangliuqing Town is a historic town in northern China. Yangliuqing Town has a long history, deep cultural heritage, and rich folk art. The folk culture of Yangliuqing Town is very strong. The town has a theater, a torii, and a Wenchang Pavilion, called Yang Liuqing Three Sect Treasures. In the Qing Dynasty, there were more than 40 famous Chongwen Courtyards and ancient temples in Jinmen, and ther…	And***	Tianjin Yangliuqing Ancient Town folk culture, the most popular New Year painting.	2020-11-26
Yangliuqing Ancient Town	4.4	320 comments	Yangliuqing Town, Xiqing District, Tianjin	Yangliuqing Town is a historic town in northern China. Yangliuqing Town has a long history, deep cultural heritage, and rich folk art. The folk culture of Yangliuqing Town is very strong. The town has a theater, a torii, and a Wenchang Pavilion, called Yang Liuqing Three Sect Treasures. In the Qing Dynasty, there were more than 40 famous Chongwen Courtyards and ancient temples in Jinmen, and ther…	1***	Nice (*๓ ́╰╯'๓) ♡ complex.	2020-07-18
Yangliuqing Ancient Town	4.4	320 comments	Yangliuqing Town, Xiqing District, Tianjin	Yangliuqing Town is a historic town in northern China. Yangliuqing Town has a long history, deep cultural heritage, and rich folk art. The folk culture of Yangliuqing Town is very strong. The town has a theater, a torii, and a Wenchang Pavilion, called Yang Liuqing Three Sect Treasures. In the Qing Dynasty, there were more than 40 famous Chongwen Courtyards and ancient temples in Jinmen, and ther…	Quick***	Antique building complex, some shops, the flow of people is not very large	2020-07-27
Yangliuqing Ancient Town	4.4	320 comments	Yangliuqing Town, Xiqing District, Tianjin	Yangliuqing Town is a historic town in northern China. Yangliuqing Town has a long history, deep cultural heritage, and rich folk art. The folk culture of Yangliuqing Town is very strong. The town has a theater, a torii, and a Wenchang Pavilion, called Yang Liuqing Three Sect Treasures. In the Qing Dynasty, there were more than 40 famous Chongwen Courtyards and ancient temples in Jinmen, and ther…	Emperor***	The scenery is pleasant, and the hometown of the year painting is under construction 5A-level scenic spots	2019-04-13
Yangliuqing Ancient Town	4.4	320 comments	Yangliuqing Town, Xiqing District, Tianjin	Yangliuqing Town is a historic town in northern China. Yangliuqing Town has a long history, deep cultural heritage, and rich folk art. The folk culture of Yangliuqing Town is very strong. The town has a theater, a torii, and a Wenchang Pavilion, called Yang Liuqing Three Sect Treasures. In the Qing Dynasty, there were more than 40 famous Chongwen Courtyards and ancient temples in Jinmen, and ther…	g***	Ancient and modern sentiments, blessed land has a good meaning, and things allude to people!	2019-08-10
Yangliuqing Ancient Town	4.4	320 comments	Yangliuqing Town, Xiqing District, Tianjin	Yangliuqing Town is a historic town in northern China. Yangliuqing Town has a long history, deep cultural heritage, and rich folk art. The folk culture of Yangliuqing Town is very strong. The town has a theater, a torii, and a Wenchang Pavilion, called Yang Liuqing Three Sect Treasures. In the Qing Dynasty, there were more than 40 famous Chongwen Courtyards and ancient temples in Jinmen, and ther…	M***	The view is very beautiful, clean and very humanistic	2018-07-12
Yangliuqing Ancient Town	4.4	320 comments	Yangliuqing Town, Xiqing District, Tianjin	Yangliuqing Town is a historic town in northern China. Yangliuqing Town has a long history, deep cultural heritage, and rich folk art. The folk culture of Yangliuqing Town is very strong. The town has a theater, a torii, and a Wenchang Pavilion, called Yang Liuqing Three Sect Treasures. In the Qing Dynasty, there were more than 40 famous Chongwen Courtyards and ancient temples in Jinmen, and ther…	m***	【View】Good! Convenient transportation, a bit of Jiangnan scenery.	2021-09-12
Yangliuqing Ancient Town	4.4	320 comments	Yangliuqing Town, Xiqing District, Tianjin	Yangliuqing Town is a historic town in northern China. Yangliuqing Town has a long history, deep cultural heritage, and rich folk art. The folk culture of Yangliuqing Town is very strong. The town has a theater, a torii, and a Wenchang Pavilion, called Yang Liuqing Three Sect Treasures. In the Qing Dynasty, there were more than 40 famous Chongwen Courtyards and ancient temples in Jinmen, and ther…	1***	A century-old town, must see, there is culture and scenery.	2021-06-27
Yangliuqing Ancient Town	4.4	320 comments	Yangliuqing Town, Xiqing District, Tianjin	Yangliuqing Town is a historic town in northern China. Yangliuqing Town has a long history, deep cultural heritage, and rich folk art. The folk culture of Yangliuqing Town is very strong. The town has a theater, a torii, and a Wenchang Pavilion, called Yang Liuqing Three Sect Treasures. In the Qing Dynasty, there were more than 40 famous Chongwen Courtyards and ancient temples in Jinmen, and ther…	Sincere***	It is worth seeing, the culture is edified, both the elderly and children can be	2021-03-21
Yangliuqing Ancient Town	4.4	320 comments	Yangliuqing Town, Xiqing District, Tianjin	Yangliuqing Town is a historic town in northern China. Yangliuqing Town has a long history, deep cultural heritage, and rich folk art. The folk culture of Yangliuqing Town is very strong. The town has a theater, a torii, and a Wenchang Pavilion, called Yang Liuqing Three Sect Treasures. In the Qing Dynasty, there were more than 40 famous Chongwen Courtyards and ancient temples in Jinmen, and ther…	b***	Beautiful location, quaint and lots of free experiences	2019-10-24
Yangliuqing Ancient Town	4.4	320 comments	Yangliuqing Town, Xiqing District, Tianjin	Yangliuqing Town is a historic town in northern China. Yangliuqing Town has a long history, deep cultural heritage, and rich folk art. The folk culture of Yangliuqing Town is very strong. The town has a theater, a torii, and a Wenchang Pavilion, called Yang Liuqing Three Sect Treasures. In the Qing Dynasty, there were more than 40 famous Chongwen Courtyards and ancient temples in Jinmen, and ther…	Emperor***	It is being restored to its original appearance. Great place to visit.	2017-02-23
Yangliuqing Ancient Town	4.4	320 comments	Yangliuqing Town, Xiqing District, Tianjin	Yangliuqing Town is a historic town in northern China. Yangliuqing Town has a long history, deep cultural heritage, and rich folk art. The folk culture of Yangliuqing Town is very strong. The town has a theater, a torii, and a Wenchang Pavilion, called Yang Liuqing Three Sect Treasures. In the Qing Dynasty, there were more than 40 famous Chongwen Courtyards and ancient temples in Jinmen, and ther…	Toll***	A place worth visiting for me, quiet has a nice sense of antiquity	2020-10-27
Yangliuqing Ancient Town	4.4	320 comments	Yangliuqing Town, Xiqing District, Tianjin	Yangliuqing Town is a historic town in northern China. Yangliuqing Town has a long history, deep cultural heritage, and rich folk art. The folk culture of Yangliuqing Town is very strong. The town has a theater, a torii, and a Wenchang Pavilion, called Yang Liuqing Three Sect Treasures. In the Qing Dynasty, there were more than 40 famous Chongwen Courtyards and ancient temples in Jinmen, and ther…	Clear***	Nice view, interesting and fun, overall superb, good value for money,	2021-05-03
Yangliuqing Ancient Town	4.4	320 comments	Yangliuqing Town, Xiqing District, Tianjin	Yangliuqing Town is a historic town in northern China. Yangliuqing Town has a long history, deep cultural heritage, and rich folk art. The folk culture of Yangliuqing Town is very strong. The town has a theater, a torii, and a Wenchang Pavilion, called Yang Liuqing Three Sect Treasures. In the Qing Dynasty, there were more than 40 famous Chongwen Courtyards and ancient temples in Jinmen, and ther…	White***	Good experience, nice view, interesting and fun, recommendable,	2020-07-29
Yangliuqing Ancient Town	4.4	320 comments	Yangliuqing Town, Xiqing District, Tianjin	Yangliuqing Town is a historic town in northern China. Yangliuqing Town has a long history, deep cultural heritage, and rich folk art. The folk culture of Yangliuqing Town is very strong. The town has a theater, a torii, and a Wenchang Pavilion, called Yang Liuqing Three Sect Treasures. In the Qing Dynasty, there were more than 40 famous Chongwen Courtyards and ancient temples in Jinmen, and ther…	White***	Nice view, recommendable, interesting and fun, good experience,	2020-07-29
Yangliuqing Ancient Town	4.4	320 comments	Yangliuqing Town, Xiqing District, Tianjin	Yangliuqing Town is a historic town in northern China. Yangliuqing Town has a long history, deep cultural heritage, and rich folk art. The folk culture of Yangliuqing Town is very strong. The town has a theater, a torii, and a Wenchang Pavilion, called Yang Liuqing Three Sect Treasures. In the Qing Dynasty, there were more than 40 famous Chongwen Courtyards and ancient temples in Jinmen, and ther…	Be***	It is worth going, with the elderly and children, you can learn about cultural intangible cultural heritage	2019-10-04
Yangliuqing Ancient Town	4.4	320 comments	Yangliuqing Town, Xiqing District, Tianjin	Yangliuqing Town is a historic town in northern China. Yangliuqing Town has a long history, deep cultural heritage, and rich folk art. The folk culture of Yangliuqing Town is very strong. The town has a theater, a torii, and a Wenchang Pavilion, called Yang Liuqing Three Sect Treasures. In the Qing Dynasty, there were more than 40 famous Chongwen Courtyards and ancient temples in Jinmen, and ther…	Hide***	It was quiet and pleasant. Good for people who like quiet...	2016-01-15
Yangliuqing Ancient Town	4.4	320 comments	Yangliuqing Town, Xiqing District, Tianjin	Yangliuqing Town is a historic town in northern China. Yangliuqing Town has a long history, deep cultural heritage, and rich folk art. The folk culture of Yangliuqing Town is very strong. The town has a theater, a torii, and a Wenchang Pavilion, called Yang Liuqing Three Sect Treasures. In the Qing Dynasty, there were more than 40 famous Chongwen Courtyards and ancient temples in Jinmen, and ther…	s***	Quiet, quaint and worth going. Quiet, quaint and worth going.	2017-11-09
Yangliuqing Ancient Town	4.4	320 comments	Yangliuqing Town, Xiqing District, Tianjin	Yangliuqing Town is a historic town in northern China. Yangliuqing Town has a long history, deep cultural heritage, and rich folk art. The folk culture of Yangliuqing Town is very strong. The town has a theater, a torii, and a Wenchang Pavilion, called Yang Liuqing Three Sect Treasures. In the Qing Dynasty, there were more than 40 famous Chongwen Courtyards and ancient temples in Jinmen, and ther…	Cloud***	Ancient town feelings, historical precipitation, stroll through the ancient town, warm silk.	2018-05-03
Yangliuqing Ancient Town	4.4	320 comments	Yangliuqing Town, Xiqing District, Tianjin	Yangliuqing Town is a historic town in northern China. Yangliuqing Town has a long history, deep cultural heritage, and rich folk art. The folk culture of Yangliuqing Town is very strong. The town has a theater, a torii, and a Wenchang Pavilion, called Yang Liuqing Three Sect Treasures. In the Qing Dynasty, there were more than 40 famous Chongwen Courtyards and ancient temples in Jinmen, and ther…	d***	In Xiqing District, there are Shijia courtyards, late Qing people's houses, you can take a look	2016-10-10
Yangliuqing Ancient Town	4.4	320 comments	Yangliuqing Town, Xiqing District, Tianjin	Yangliuqing Town is a historic town in northern China. Yangliuqing Town has a long history, deep cultural heritage, and rich folk art. The folk culture of Yangliuqing Town is very strong. The town has a theater, a torii, and a Wenchang Pavilion, called Yang Liuqing Three Sect Treasures. In the Qing Dynasty, there were more than 40 famous Chongwen Courtyards and ancient temples in Jinmen, and ther…	M***	The ancient town is very well preserved, very beautiful, and many people come to visit.	2017-11-09
Yangliuqing Ancient Town	4.4	320 comments	Yangliuqing Town, Xiqing District, Tianjin	Yangliuqing Town is a historic town in northern China. Yangliuqing Town has a long history, deep cultural heritage, and rich folk art. The folk culture of Yangliuqing Town is very strong. The town has a theater, a torii, and a Wenchang Pavilion, called Yang Liuqing Three Sect Treasures. In the Qing Dynasty, there were more than 40 famous Chongwen Courtyards and ancient temples in Jinmen, and ther…	Auspicious***	Man-made old town The interior of the house is well preserved The surrounding streets are not interesting	2018-12-02
Yangliuqing Ancient Town	4.4	320 comments	Yangliuqing Town, Xiqing District, Tianjin	Yangliuqing Town is a historic town in northern China. Yangliuqing Town has a long history, deep cultural heritage, and rich folk art. The folk culture of Yangliuqing Town is very strong. The town has a theater, a torii, and a Wenchang Pavilion, called Yang Liuqing Three Sect Treasures. In the Qing Dynasty, there were more than 40 famous Chongwen Courtyards and ancient temples in Jinmen, and ther…	Emperor***	The ever-changing Yang Liuqing. Beautiful environment, simple folk customs.	2017-03-08
Yangliuqing Ancient Town	4.4	320 comments	Yangliuqing Town, Xiqing District, Tianjin	Yangliuqing Town is a historic town in northern China. Yangliuqing Town has a long history, deep cultural heritage, and rich folk art. The folk culture of Yangliuqing Town is very strong. The town has a theater, a torii, and a Wenchang Pavilion, called Yang Liuqing Three Sect Treasures. In the Qing Dynasty, there were more than 40 famous Chongwen Courtyards and ancient temples in Jinmen, and ther…	l***	It is famous for the production of young willow paintings, and it has now developed into a tourist attraction	2017-08-04
Yangliuqing Ancient Town	4.4	320 comments	Yangliuqing Town, Xiqing District, Tianjin	Yangliuqing Town is a historic town in northern China. Yangliuqing Town has a long history, deep cultural heritage, and rich folk art. The folk culture of Yangliuqing Town is very strong. The town has a theater, a torii, and a Wenchang Pavilion, called Yang Liuqing Three Sect Treasures. In the Qing Dynasty, there were more than 40 famous Chongwen Courtyards and ancient temples in Jinmen, and ther…	1***	There are not many people, parking is also very convenient, the ancient town is very Tianjin characteristics, good.	2020-03-15
Yangliuqing Ancient Town	4.4	320 comments	Yangliuqing Town, Xiqing District, Tianjin	Yangliuqing Town is a historic town in northern China. Yangliuqing Town has a long history, deep cultural heritage, and rich folk art. The folk culture of Yangliuqing Town is very strong. The town has a theater, a torii, and a Wenchang Pavilion, called Yang Liuqing Three Sect Treasures. In the Qing Dynasty, there were more than 40 famous Chongwen Courtyards and ancient temples in Jinmen, and ther…	Wind***	Very characteristic ancient town, key unique New Year painting culture, worth seeing.	2019-09-23
Yangliuqing Ancient Town	4.4	320 comments	Yangliuqing Town, Xiqing District, Tianjin	Yangliuqing Town is a historic town in northern China. Yangliuqing Town has a long history, deep cultural heritage, and rich folk art. The folk culture of Yangliuqing Town is very strong. The town has a theater, a torii, and a Wenchang Pavilion, called Yang Liuqing Three Sect Treasures. In the Qing Dynasty, there were more than 40 famous Chongwen Courtyards and ancient temples in Jinmen, and ther…	M***	There are many ancient towns in the country, but Yangliuqing Ancient Town still has its own characteristics	2020-02-23
Yangliuqing Ancient Town	4.4	320 comments	Yangliuqing Town, Xiqing District, Tianjin	Yangliuqing Town is a historic town in northern China. Yangliuqing Town has a long history, deep cultural heritage, and rich folk art. The folk culture of Yangliuqing Town is very strong. The town has a theater, a torii, and a Wenchang Pavilion, called Yang Liuqing Three Sect Treasures. In the Qing Dynasty, there were more than 40 famous Chongwen Courtyards and ancient temples in Jinmen, and ther…	j***	Pleasant view, clean and clean, well equipped, not many tourists, poor security	2020-04-05
Yangliuqing Ancient Town	4.4	320 comments	Yangliuqing Town, Xiqing District, Tianjin	Yangliuqing Town is a historic town in northern China. Yangliuqing Town has a long history, deep cultural heritage, and rich folk art. The folk culture of Yangliuqing Town is very strong. The town has a theater, a torii, and a Wenchang Pavilion, called Yang Liuqing Three Sect Treasures. In the Qing Dynasty, there were more than 40 famous Chongwen Courtyards and ancient temples in Jinmen, and ther…	D***	Grand theater, paper cutting, special snacks, handicrafts, beautiful and unique scenery.	2015-12-26
Yangliuqing Ancient Town	4.4	320 comments	Yangliuqing Town, Xiqing District, Tianjin	Yangliuqing Town is a historic town in northern China. Yangliuqing Town has a long history, deep cultural heritage, and rich folk art. The folk culture of Yangliuqing Town is very strong. The town has a theater, a torii, and a Wenchang Pavilion, called Yang Liuqing Three Sect Treasures. In the Qing Dynasty, there were more than 40 famous Chongwen Courtyards and ancient temples in Jinmen, and ther…	1***	The town with the most historical and cultural characteristics in China, the most famous is the Yangliu Youth Painting	2018-01-10
Yangliuqing Ancient Town	4.4	320 comments	Yangliuqing Town, Xiqing District, Tianjin	Yangliuqing Town is a historic town in northern China. Yangliuqing Town has a long history, deep cultural heritage, and rich folk art. The folk culture of Yangliuqing Town is very strong. The town has a theater, a torii, and a Wenchang Pavilion, called Yang Liuqing Three Sect Treasures. In the Qing Dynasty, there were more than 40 famous Chongwen Courtyards and ancient temples in Jinmen, and ther…	2***	The environment is nice, the food is delicious, especially the grilled ribs are delicious. It's worth playing.	2018-08-09
Yangliuqing Ancient Town	4.4	320 comments	Yangliuqing Town, Xiqing District, Tianjin	Yangliuqing Town is a historic town in northern China. Yangliuqing Town has a long history, deep cultural heritage, and rich folk art. The folk culture of Yangliuqing Town is very strong. The town has a theater, a torii, and a Wenchang Pavilion, called Yang Liuqing Three Sect Treasures. In the Qing Dynasty, there were more than 40 famous Chongwen Courtyards and ancient temples in Jinmen, and ther…	J***	Located in Tianjin, Yangliuqing Ancient Town is most famous for its Yangliuqing wood panel paintings.	2020-07-21
Yangliuqing Ancient Town	4.4	320 comments	Yangliuqing Town, Xiqing District, Tianjin	Yangliuqing Town is a historic town in northern China. Yangliuqing Town has a long history, deep cultural heritage, and rich folk art. The folk culture of Yangliuqing Town is very strong. The town has a theater, a torii, and a Wenchang Pavilion, called Yang Liuqing Three Sect Treasures. In the Qing Dynasty, there were more than 40 famous Chongwen Courtyards and ancient temples in Jinmen, and ther…	Water***	Is it the reason for the epidemic, there are super few people, quiet inside, and there are only a few businesses.	2020-06-25
Yangliuqing Ancient Town	4.4	320 comments	Yangliuqing Town, Xiqing District, Tianjin	Yangliuqing Town is a historic town in northern China. Yangliuqing Town has a long history, deep cultural heritage, and rich folk art. The folk culture of Yangliuqing Town is very strong. The town has a theater, a torii, and a Wenchang Pavilion, called Yang Liuqing Three Sect Treasures. In the Qing Dynasty, there were more than 40 famous Chongwen Courtyards and ancient temples in Jinmen, and ther…	L***	Tianjin's thousand-year-old town The birthplace of Yangliu youth painting The lantern festival lantern festival is very famous	2021-03-20
Yangliuqing Ancient Town	4.4	320 comments	Yangliuqing Town, Xiqing District, Tianjin	Yangliuqing Town is a historic town in northern China. Yangliuqing Town has a long history, deep cultural heritage, and rich folk art. The folk culture of Yangliuqing Town is very strong. The town has a theater, a torii, and a Wenchang Pavilion, called Yang Liuqing Three Sect Treasures. In the Qing Dynasty, there were more than 40 famous Chongwen Courtyards and ancient temples in Jinmen, and ther…	Wind***	The ancient town architecture is very distinctive, and the New Year painting is the characteristic of Yang Liuqing, which is quite good.	2019-11-15
Yangliuqing Ancient Town	4.4	320 comments	Yangliuqing Town, Xiqing District, Tianjin	Yangliuqing Town is a historic town in northern China. Yangliuqing Town has a long history, deep cultural heritage, and rich folk art. The folk culture of Yangliuqing Town is very strong. The town has a theater, a torii, and a Wenchang Pavilion, called Yang Liuqing Three Sect Treasures. In the Qing Dynasty, there were more than 40 famous Chongwen Courtyards and ancient temples in Jinmen, and ther…	Tile***	Tianjin Yang Liuqing, Ancient Town Yoyo Travel, Antique Garden, This trip is happy!	2020-06-13
Yangliuqing Ancient Town	4.4	320 comments	Yangliuqing Town, Xiqing District, Tianjin	Yangliuqing Town is a historic town in northern China. Yangliuqing Town has a long history, deep cultural heritage, and rich folk art. The folk culture of Yangliuqing Town is very strong. The town has a theater, a torii, and a Wenchang Pavilion, called Yang Liuqing Three Sect Treasures. In the Qing Dynasty, there were more than 40 famous Chongwen Courtyards and ancient temples in Jinmen, and ther…	1***	The ancient Shijia Mansion can experience the actual life of the big families in the north	2016-10-25
Yangliuqing Ancient Town	4.4	320 comments	Yangliuqing Town, Xiqing District, Tianjin	Yangliuqing Town is a historic town in northern China. Yangliuqing Town has a long history, deep cultural heritage, and rich folk art. The folk culture of Yangliuqing Town is very strong. The town has a theater, a torii, and a Wenchang Pavilion, called Yang Liuqing Three Sect Treasures. In the Qing Dynasty, there were more than 40 famous Chongwen Courtyards and ancient temples in Jinmen, and ther…	I***	Yangliuqing Ancient Town, come here to admire Chinese intangible cultural heritage/Yangliu youth paintings.	2018-02-18
Yangliuqing Ancient Town	4.4	320 comments	Yangliuqing Town, Xiqing District, Tianjin	Yangliuqing Town is a historic town in northern China. Yangliuqing Town has a long history, deep cultural heritage, and rich folk art. The folk culture of Yangliuqing Town is very strong. The town has a theater, a torii, and a Wenchang Pavilion, called Yang Liuqing Three Sect Treasures. In the Qing Dynasty, there were more than 40 famous Chongwen Courtyards and ancient temples in Jinmen, and ther…	Tang Dynasty***	A good attraction for Tianjin tourism, the architecture of the ancient town is unique, and the night view is very beautiful	2017-09-19
Yangliuqing Ancient Town	4.4	320 comments	Yangliuqing Town, Xiqing District, Tianjin	Yangliuqing Town is a historic town in northern China. Yangliuqing Town has a long history, deep cultural heritage, and rich folk art. The folk culture of Yangliuqing Town is very strong. The town has a theater, a torii, and a Wenchang Pavilion, called Yang Liuqing Three Sect Treasures. In the Qing Dynasty, there were more than 40 famous Chongwen Courtyards and ancient temples in Jinmen, and ther…	1***	Yangliuqing Ancient Town is very folk customs, especially Yangliuqing youth paintings are very characteristic.	2021-09-24
Yangliuqing Ancient Town	4.4	320 comments	Yangliuqing Town, Xiqing District, Tianjin	Yangliuqing Town is a historic town in northern China. Yangliuqing Town has a long history, deep cultural heritage, and rich folk art. The folk culture of Yangliuqing Town is very strong. The town has a theater, a torii, and a Wenchang Pavilion, called Yang Liuqing Three Sect Treasures. In the Qing Dynasty, there were more than 40 famous Chongwen Courtyards and ancient temples in Jinmen, and ther…	M***	There are few people and secluded... Prices are ok Supporting squares, supermarkets, Guzhen Street, etc	2021-07-04
Yangliuqing Ancient Town	4.4	320 comments	Yangliuqing Town, Xiqing District, Tianjin	Yangliuqing Town is a historic town in northern China. Yangliuqing Town has a long history, deep cultural heritage, and rich folk art. The folk culture of Yangliuqing Town is very strong. The town has a theater, a torii, and a Wenchang Pavilion, called Yang Liuqing Three Sect Treasures. In the Qing Dynasty, there were more than 40 famous Chongwen Courtyards and ancient temples in Jinmen, and ther…	Emperor***	One of China's most charming towns. This year, the government has increased its construction efforts, and the scenery is becoming more and more beautiful.	2017-02-09
Yangliuqing Ancient Town	4.4	320 comments	Yangliuqing Town, Xiqing District, Tianjin	Yangliuqing Town is a historic town in northern China. Yangliuqing Town has a long history, deep cultural heritage, and rich folk art. The folk culture of Yangliuqing Town is very strong. The town has a theater, a torii, and a Wenchang Pavilion, called Yang Liuqing Three Sect Treasures. In the Qing Dynasty, there were more than 40 famous Chongwen Courtyards and ancient temples in Jinmen, and ther…	1***	Without spending tickets, Yangliuqing Ancient Town is a large complex of buildings, marked by the Shijia compound.	2019-07-27
Yangliuqing Ancient Town	4.4	320 comments	Yangliuqing Town, Xiqing District, Tianjin	Yangliuqing Town is a historic town in northern China. Yangliuqing Town has a long history, deep cultural heritage, and rich folk art. The folk culture of Yangliuqing Town is very strong. The town has a theater, a torii, and a Wenchang Pavilion, called Yang Liuqing Three Sect Treasures. In the Qing Dynasty, there were more than 40 famous Chongwen Courtyards and ancient temples in Jinmen, and ther…	2***	It has the beauty of ancient architectural style, has a long history, and the perfect combination of ancient and modern style.	2015-08-01
Yangliuqing Ancient Town	4.4	320 comments	Yangliuqing Town, Xiqing District, Tianjin	Yangliuqing Town is a historic town in northern China. Yangliuqing Town has a long history, deep cultural heritage, and rich folk art. The folk culture of Yangliuqing Town is very strong. The town has a theater, a torii, and a Wenchang Pavilion, called Yang Liuqing Three Sect Treasures. In the Qing Dynasty, there were more than 40 famous Chongwen Courtyards and ancient temples in Jinmen, and ther…	Amuse***	Yang Liuqing is a small town that belongs to life, and the people are simple and warm-hearted! Worth a visit!	2015-11-12
Yangliuqing Ancient Town	4.4	320 comments	Yangliuqing Town, Xiqing District, Tianjin	Yangliuqing Town is a historic town in northern China. Yangliuqing Town has a long history, deep cultural heritage, and rich folk art. The folk culture of Yangliuqing Town is very strong. The town has a theater, a torii, and a Wenchang Pavilion, called Yang Liuqing Three Sect Treasures. In the Qing Dynasty, there were more than 40 famous Chongwen Courtyards and ancient temples in Jinmen, and ther…	Yes***	Yang Liuqing is located in Tianjin, the New Year painting is particularly famous, very good, recommended to see, good place	2022-01-19
Yangliuqing Ancient Town	4.4	320 comments	Yangliuqing Town, Xiqing District, Tianjin	Yangliuqing Town is a historic town in northern China. Yangliuqing Town has a long history, deep cultural heritage, and rich folk art. The folk culture of Yangliuqing Town is very strong. The town has a theater, a torii, and a Wenchang Pavilion, called Yang Liuqing Three Sect Treasures. In the Qing Dynasty, there were more than 40 famous Chongwen Courtyards and ancient temples in Jinmen, and ther…	Emperor***	One of the famous ancient towns in China with a long history. There are classic ancient buildings and pleasant scenery of ancient canals.	2017-02-10
Yangliuqing Ancient Town	4.4	320 comments	Yangliuqing Town, Xiqing District, Tianjin	Yangliuqing Town is a historic town in northern China. Yangliuqing Town has a long history, deep cultural heritage, and rich folk art. The folk culture of Yangliuqing Town is very strong. The town has a theater, a torii, and a Wenchang Pavilion, called Yang Liuqing Three Sect Treasures. In the Qing Dynasty, there were more than 40 famous Chongwen Courtyards and ancient temples in Jinmen, and ther…	Big***	There are fewer people, very quiet, nice place, tickets are cheaper, you can see more!!	2020-02-10
Yangliuqing Ancient Town	4.4	320 comments	Yangliuqing Town, Xiqing District, Tianjin	Yangliuqing Town is a historic town in northern China. Yangliuqing Town has a long history, deep cultural heritage, and rich folk art. The folk culture of Yangliuqing Town is very strong. The town has a theater, a torii, and a Wenchang Pavilion, called Yang Liuqing Three Sect Treasures. In the Qing Dynasty, there were more than 40 famous Chongwen Courtyards and ancient temples in Jinmen, and ther…	Capital city***	It's a very good ancient town, and there is a more attractive Shijia courtyard, and the New Year is a bit of a New Year's feeling.	2022-02-05
Yangliuqing Ancient Town	4.4	320 comments	Yangliuqing Town, Xiqing District, Tianjin	Yangliuqing Town is a historic town in northern China. Yangliuqing Town has a long history, deep cultural heritage, and rich folk art. The folk culture of Yangliuqing Town is very strong. The town has a theater, a torii, and a Wenchang Pavilion, called Yang Liuqing Three Sect Treasures. In the Qing Dynasty, there were more than 40 famous Chongwen Courtyards and ancient temples in Jinmen, and ther…	New***	Yangliu youth painting is the symbol of Yangliuqing Town, and the retro style of Shijia courtyard is also well received by everyone	2015-12-11
Yangliuqing Ancient Town	4.4	320 comments	Yangliuqing Town, Xiqing District, Tianjin	Yangliuqing Town is a historic town in northern China. Yangliuqing Town has a long history, deep cultural heritage, and rich folk art. The folk culture of Yangliuqing Town is very strong. The town has a theater, a torii, and a Wenchang Pavilion, called Yang Liuqing Three Sect Treasures. In the Qing Dynasty, there were more than 40 famous Chongwen Courtyards and ancient temples in Jinmen, and ther…	_***	The folk museum is worth a visit. The development history of Yangliuqing is an important part of Tianjin's modern history.	2019-02-10
Yangliuqing Ancient Town	4.4	320 comments	Yangliuqing Town, Xiqing District, Tianjin	Yangliuqing Town is a historic town in northern China. Yangliuqing Town has a long history, deep cultural heritage, and rich folk art. The folk culture of Yangliuqing Town is very strong. The town has a theater, a torii, and a Wenchang Pavilion, called Yang Liuqing Three Sect Treasures. In the Qing Dynasty, there were more than 40 famous Chongwen Courtyards and ancient temples in Jinmen, and ther…	e***	Yangliuqing Ancient Town is worth visiting, Yuhe Weeping Willow, Shijia Courtyard, and Yangliuqing Manor are all worth seeing.	2018-05-12
Yangliuqing Ancient Town	4.4	320 comments	Yangliuqing Town, Xiqing District, Tianjin	Yangliuqing Town is a historic town in northern China. Yangliuqing Town has a long history, deep cultural heritage, and rich folk art. The folk culture of Yangliuqing Town is very strong. The town has a theater, a torii, and a Wenchang Pavilion, called Yang Liuqing Three Sect Treasures. In the Qing Dynasty, there were more than 40 famous Chongwen Courtyards and ancient temples in Jinmen, and ther…	S***	The experience is good, the view is good, it is recommendable, the introduction is average, not very detailed, the tickets are a little expensive	2020-06-22
Yangliuqing Ancient Town	4.4	320 comments	Yangliuqing Town, Xiqing District, Tianjin	Yangliuqing Town is a historic town in northern China. Yangliuqing Town has a long history, deep cultural heritage, and rich folk art. The folk culture of Yangliuqing Town is very strong. The town has a theater, a torii, and a Wenchang Pavilion, called Yang Liuqing Three Sect Treasures. In the Qing Dynasty, there were more than 40 famous Chongwen Courtyards and ancient temples in Jinmen, and ther…	M***	The ancient town of Yang Liuqing, New Year paintings, woodblock prints, beautiful scenery on both sides of the canal, a variety of special snacks, perfect	2019-05-19
Yangliuqing Ancient Town	4.4	320 comments	Yangliuqing Town, Xiqing District, Tianjin	Yangliuqing Town is a historic town in northern China. Yangliuqing Town has a long history, deep cultural heritage, and rich folk art. The folk culture of Yangliuqing Town is very strong. The town has a theater, a torii, and a Wenchang Pavilion, called Yang Liuqing Three Sect Treasures. In the Qing Dynasty, there were more than 40 famous Chongwen Courtyards and ancient temples in Jinmen, and ther…	Snow***	Yangliuqing Ancient Town is actually worth visiting, the folk culture center is very good, the starting point is high, not to be missed.	2019-08-09
Yangliuqing Ancient Town	4.4	320 comments	Yangliuqing Town, Xiqing District, Tianjin	Yangliuqing Town is a historic town in northern China. Yangliuqing Town has a long history, deep cultural heritage, and rich folk art. The folk culture of Yangliuqing Town is very strong. The town has a theater, a torii, and a Wenchang Pavilion, called Yang Liuqing Three Sect Treasures. In the Qing Dynasty, there were more than 40 famous Chongwen Courtyards and ancient temples in Jinmen, and ther…	Emperor***	The style of the ancient town is unique. Scenic and great value for money. The folk customs are simple, and the people are brilliant.	2018-10-25
Yangliuqing Ancient Town	4.4	320 comments	Yangliuqing Town, Xiqing District, Tianjin	Yangliuqing Town is a historic town in northern China. Yangliuqing Town has a long history, deep cultural heritage, and rich folk art. The folk culture of Yangliuqing Town is very strong. The town has a theater, a torii, and a Wenchang Pavilion, called Yang Liuqing Three Sect Treasures. In the Qing Dynasty, there were more than 40 famous Chongwen Courtyards and ancient temples in Jinmen, and ther…	s***	Shijia courtyard, ancient canal, style street, strolling around the ancient town under the warm spring sun, it feels good.	2018-04-18
Yangliuqing Ancient Town	4.4	320 comments	Yangliuqing Town, Xiqing District, Tianjin	Yangliuqing Town is a historic town in northern China. Yangliuqing Town has a long history, deep cultural heritage, and rich folk art. The folk culture of Yangliuqing Town is very strong. The town has a theater, a torii, and a Wenchang Pavilion, called Yang Liuqing Three Sect Treasures. In the Qing Dynasty, there were more than 40 famous Chongwen Courtyards and ancient temples in Jinmen, and ther…	1***	Not bad, few tourists! But the places to eat have little character, and very little! The New Year painting is beautiful!	2019-09-30
Yangliuqing Ancient Town	4.4	320 comments	Yangliuqing Town, Xiqing District, Tianjin	Yangliuqing Town is a historic town in northern China. Yangliuqing Town has a long history, deep cultural heritage, and rich folk art. The folk culture of Yangliuqing Town is very strong. The town has a theater, a torii, and a Wenchang Pavilion, called Yang Liuqing Three Sect Treasures. In the Qing Dynasty, there were more than 40 famous Chongwen Courtyards and ancient temples in Jinmen, and ther…	Black***	The whole is as new as the old, but there are not many features, the parking lot is very large, and it is still very convenient to visit and park here.	2017-08-20
Yangliuqing Ancient Town	4.4	320 comments	Yangliuqing Town, Xiqing District, Tianjin	Yangliuqing Town is a historic town in northern China. Yangliuqing Town has a long history, deep cultural heritage, and rich folk art. The folk culture of Yangliuqing Town is very strong. The town has a theater, a torii, and a Wenchang Pavilion, called Yang Liuqing Three Sect Treasures. In the Qing Dynasty, there were more than 40 famous Chongwen Courtyards and ancient temples in Jinmen, and ther…	General***	There are mostly restaurants and snacks sold inside, nothing new. However, it is still good to visit the folklore at the traditional festival	2015-11-03
Yangliuqing Ancient Town	4.4	320 comments	Yangliuqing Town, Xiqing District, Tianjin	Yangliuqing Town is a historic town in northern China. Yangliuqing Town has a long history, deep cultural heritage, and rich folk art. The folk culture of Yangliuqing Town is very strong. The town has a theater, a torii, and a Wenchang Pavilion, called Yang Liuqing Three Sect Treasures. In the Qing Dynasty, there were more than 40 famous Chongwen Courtyards and ancient temples in Jinmen, and ther…	L***	Here is a charming ancient town, with Yangliu Youth Painting, Shijia Courtyard, Antique City, Mingqing Street, Baohua Street and so on.	2015-10-10
Yangliuqing Ancient Town	4.4	320 comments	Yangliuqing Town, Xiqing District, Tianjin	Yangliuqing Town is a historic town in northern China. Yangliuqing Town has a long history, deep cultural heritage, and rich folk art. The folk culture of Yangliuqing Town is very strong. The town has a theater, a torii, and a Wenchang Pavilion, called Yang Liuqing Three Sect Treasures. In the Qing Dynasty, there were more than 40 famous Chongwen Courtyards and ancient temples in Jinmen, and ther…	Emperor***	The scenery is beautiful and the people are brilliant. Shijia Courtyard, Wenchang Pavilion, Pulang Pagoda, Willow Leaf Island, Yuanbao Island, there are many attractions.	2017-07-12
Yangliuqing Ancient Town	4.4	320 comments	Yangliuqing Town, Xiqing District, Tianjin	Yangliuqing Town is a historic town in northern China. Yangliuqing Town has a long history, deep cultural heritage, and rich folk art. The folk culture of Yangliuqing Town is very strong. The town has a theater, a torii, and a Wenchang Pavilion, called Yang Liuqing Three Sect Treasures. In the Qing Dynasty, there were more than 40 famous Chongwen Courtyards and ancient temples in Jinmen, and ther…	u***	To Yangliuqing Ancient Town, the focus can be on learning about history and art culture. We recommend the Folk Museum and the New Year Painting Museum (An's Ancestral Hall).	2021-04-05
Yangliuqing Ancient Town	4.4	320 comments	Yangliuqing Town, Xiqing District, Tianjin	Yangliuqing Town is a historic town in northern China. Yangliuqing Town has a long history, deep cultural heritage, and rich folk art. The folk culture of Yangliuqing Town is very strong. The town has a theater, a torii, and a Wenchang Pavilion, called Yang Liuqing Three Sect Treasures. In the Qing Dynasty, there were more than 40 famous Chongwen Courtyards and ancient temples in Jinmen, and ther…	f***	In Tianjin's Xiqing District, there is an antique building in Yangliuqing Town, which is a commercial street, buy some specialties or something, and nothing else.	2016-10-29
Yangliuqing Ancient Town	4.4	320 comments	Yangliuqing Town, Xiqing District, Tianjin	Yangliuqing Town is a historic town in northern China. Yangliuqing Town has a long history, deep cultural heritage, and rich folk art. The folk culture of Yangliuqing Town is very strong. The town has a theater, a torii, and a Wenchang Pavilion, called Yang Liuqing Three Sect Treasures. In the Qing Dynasty, there were more than 40 famous Chongwen Courtyards and ancient temples in Jinmen, and ther…	Wheat***	It feels a little declining, how excellent the famous young painting of Yang Willow is, but it has gradually withdrawn from the stage of history with the changes of the times	2019-09-17
Yangliuqing Ancient Town	4.4	320 comments	Yangliuqing Town, Xiqing District, Tianjin	Yangliuqing Town is a historic town in northern China. Yangliuqing Town has a long history, deep cultural heritage, and rich folk art. The folk culture of Yangliuqing Town is very strong. The town has a theater, a torii, and a Wenchang Pavilion, called Yang Liuqing Three Sect Treasures. In the Qing Dynasty, there were more than 40 famous Chongwen Courtyards and ancient temples in Jinmen, and ther…	Yang***	It is one of the four ancient towns of the North Gate, especially beautiful, commercial development within an acceptable range, prints, lanterns, etc. are famous for handicrafts here	2017-06-20
Yangliuqing Ancient Town	4.4	320 comments	Yangliuqing Town, Xiqing District, Tianjin	Yangliuqing Town is a historic town in northern China. Yangliuqing Town has a long history, deep cultural heritage, and rich folk art. The folk culture of Yangliuqing Town is very strong. The town has a theater, a torii, and a Wenchang Pavilion, called Yang Liuqing Three Sect Treasures. In the Qing Dynasty, there were more than 40 famous Chongwen Courtyards and ancient temples in Jinmen, and ther…	Small***	Hidden in Yangliuqing Ancient Town, not far from Tianjin, history and culture merge. Last time I played with friends, this time with a group of people	2019-08-30
Yangliuqing Ancient Town	4.4	320 comments	Yangliuqing Town, Xiqing District, Tianjin	Yangliuqing Town is a historic town in northern China. Yangliuqing Town has a long history, deep cultural heritage, and rich folk art. The folk culture of Yangliuqing Town is very strong. The town has a theater, a torii, and a Wenchang Pavilion, called Yang Liuqing Three Sect Treasures. In the Qing Dynasty, there were more than 40 famous Chongwen Courtyards and ancient temples in Jinmen, and ther…	g***	It's not bad, I went during the exam, antique, the deepest impression is clean, there are many schools around, the security is good, and the consumption is not high.	2018-08-28
Yangliuqing Ancient Town	4.4	320 comments	Yangliuqing Town, Xiqing District, Tianjin	Yangliuqing Town is a historic town in northern China. Yangliuqing Town has a long history, deep cultural heritage, and rich folk art. The folk culture of Yangliuqing Town is very strong. The town has a theater, a torii, and a Wenchang Pavilion, called Yang Liuqing Three Sect Treasures. In the Qing Dynasty, there were more than 40 famous Chongwen Courtyards and ancient temples in Jinmen, and ther…	w***	I feel that the folk culture atmosphere here is indeed very rich, not only the three treasures of the theater, archway, and Wenchang Pavilion, but also carved bricks can be seen everywhere	2016-10-28
Yangliuqing Ancient Town	4.4	320 comments	Yangliuqing Town, Xiqing District, Tianjin	Yangliuqing Town is a historic town in northern China. Yangliuqing Town has a long history, deep cultural heritage, and rich folk art. The folk culture of Yangliuqing Town is very strong. The town has a theater, a torii, and a Wenchang Pavilion, called Yang Liuqing Three Sect Treasures. In the Qing Dynasty, there were more than 40 famous Chongwen Courtyards and ancient temples in Jinmen, and ther…	m***	It is not the tourist season, so there is no popularity, many shops have not opened, and the Shijia courtyard is worth seeing. Bought a few dolls of the New Year.	2021-04-10
Yangliuqing Ancient Town	4.4	320 comments	Yangliuqing Town, Xiqing District, Tianjin	Yangliuqing Town is a historic town in northern China. Yangliuqing Town has a long history, deep cultural heritage, and rich folk art. The folk culture of Yangliuqing Town is very strong. The town has a theater, a torii, and a Wenchang Pavilion, called Yang Liuqing Three Sect Treasures. In the Qing Dynasty, there were more than 40 famous Chongwen Courtyards and ancient temples in Jinmen, and ther…	Tang Dynasty***	ZHE is worth visiting, the square is very large, the street scene is very beautiful, especially at night, the Shijia courtyard is also worth visiting.	2017-09-03
Yangliuqing Ancient Town	4.4	320 comments	Yangliuqing Town, Xiqing District, Tianjin	Yangliuqing Town is a historic town in northern China. Yangliuqing Town has a long history, deep cultural heritage, and rich folk art. The folk culture of Yangliuqing Town is very strong. The town has a theater, a torii, and a Wenchang Pavilion, called Yang Liuqing Three Sect Treasures. In the Qing Dynasty, there were more than 40 famous Chongwen Courtyards and ancient temples in Jinmen, and ther…	River***	Antique, typical northern ancient town, close to the Grand Canal, but the ancient town canal buildings are not built near the water, which is different from the ancient town of Jiangnan.	2021-03-17
Yangliuqing Ancient Town	4.4	320 comments	Yangliuqing Town, Xiqing District, Tianjin	Yangliuqing Town is a historic town in northern China. Yangliuqing Town has a long history, deep cultural heritage, and rich folk art. The folk culture of Yangliuqing Town is very strong. The town has a theater, a torii, and a Wenchang Pavilion, called Yang Liuqing Three Sect Treasures. In the Qing Dynasty, there were more than 40 famous Chongwen Courtyards and ancient temples in Jinmen, and ther…	W***	Admiring to buy New Year paintings, in fact, there is the Grand Canal walking by, the whole scenery is still very praised, and there is the Shijia yard, there are not many people.	2015-10-13
Yangliuqing Ancient Town	4.4	320 comments	Yangliuqing Town, Xiqing District, Tianjin	Yangliuqing Town is a historic town in northern China. Yangliuqing Town has a long history, deep cultural heritage, and rich folk art. The folk culture of Yangliuqing Town is very strong. The town has a theater, a torii, and a Wenchang Pavilion, called Yang Liuqing Three Sect Treasures. In the Qing Dynasty, there were more than 40 famous Chongwen Courtyards and ancient temples in Jinmen, and ther…	6***	This is a very old ancient town, rich in traditional culture, come to Tianjin must come here to see. It's worth the trip. f is well worth visiting,	2017-06-04
Yangliuqing Ancient Town	4.4	320 comments	Yangliuqing Town, Xiqing District, Tianjin	Yangliuqing Town is a historic town in northern China. Yangliuqing Town has a long history, deep cultural heritage, and rich folk art. The folk culture of Yangliuqing Town is very strong. The town has a theater, a torii, and a Wenchang Pavilion, called Yang Liuqing Three Sect Treasures. In the Qing Dynasty, there were more than 40 famous Chongwen Courtyards and ancient temples in Jinmen, and ther…	1***	The place that reflects the history and culture of Tianjin, with beautiful and pleasant scenery, attracts many foreign tourists, and the well-known Yangliu Youth Painting comes from here.	2015-12-25
Yangliuqing Ancient Town	4.4	320 comments	Yangliuqing Town, Xiqing District, Tianjin	Yangliuqing Town is a historic town in northern China. Yangliuqing Town has a long history, deep cultural heritage, and rich folk art. The folk culture of Yangliuqing Town is very strong. The town has a theater, a torii, and a Wenchang Pavilion, called Yang Liuqing Three Sect Treasures. In the Qing Dynasty, there were more than 40 famous Chongwen Courtyards and ancient temples in Jinmen, and ther…	u***	The New Year painting itself is particularly good and worth seeing. However, the venue facilities are uneven, and the Folk Museum and the An Ancestral Hall are recommended. The Shijia compound is very general.	2021-04-05
Yangliuqing Ancient Town	4.4	320 comments	Yangliuqing Town, Xiqing District, Tianjin	Yangliuqing Town is a historic town in northern China. Yangliuqing Town has a long history, deep cultural heritage, and rich folk art. The folk culture of Yangliuqing Town is very strong. The town has a theater, a torii, and a Wenchang Pavilion, called Yang Liuqing Three Sect Treasures. In the Qing Dynasty, there were more than 40 famous Chongwen Courtyards and ancient temples in Jinmen, and ther…	M***	It's not a weekend, there are no people, the whole alley is empty, or the Shijia courtyard can be seen, there is nothing else to do, and many shops are closed	2019-03-06
Yangliuqing Ancient Town	4.4	320 comments	Yangliuqing Town, Xiqing District, Tianjin	Yangliuqing Town is a historic town in northern China. Yangliuqing Town has a long history, deep cultural heritage, and rich folk art. The folk culture of Yangliuqing Town is very strong. The town has a theater, a torii, and a Wenchang Pavilion, called Yang Liuqing Three Sect Treasures. In the Qing Dynasty, there were more than 40 famous Chongwen Courtyards and ancient temples in Jinmen, and ther…	Compare***	Passing through the ancient town, a new black tent boat has been added to the river, there are no people, it is not a holiday, it seems lonely, Xu is not long, it only costs 1 yuan to park in the ancient town	2019-09-24
Yangliuqing Ancient Town	4.4	320 comments	Yangliuqing Town, Xiqing District, Tianjin	Yangliuqing Town is a historic town in northern China. Yangliuqing Town has a long history, deep cultural heritage, and rich folk art. The folk culture of Yangliuqing Town is very strong. The town has a theater, a torii, and a Wenchang Pavilion, called Yang Liuqing Three Sect Treasures. In the Qing Dynasty, there were more than 40 famous Chongwen Courtyards and ancient temples in Jinmen, and ther…	M***	This place is definitely worth visiting, and you should find someone familiar with the local area to learn more about many of the core points of cultural and historical significance, and the value for money is very good.	2015-12-21
Yangliuqing Ancient Town	4.4	320 comments	Yangliuqing Town, Xiqing District, Tianjin	Yangliuqing Town is a historic town in northern China. Yangliuqing Town has a long history, deep cultural heritage, and rich folk art. The folk culture of Yangliuqing Town is very strong. The town has a theater, a torii, and a Wenchang Pavilion, called Yang Liuqing Three Sect Treasures. In the Qing Dynasty, there were more than 40 famous Chongwen Courtyards and ancient temples in Jinmen, and ther…	Cloud***	In the past two years, the country's tourism industry has developed exponentially, and Yang Liuqing has not become so famous, but I honestly say that if you haven't been there, you should go and see.	2017-06-22
Yangliuqing Ancient Town	4.4	320 comments	Yangliuqing Town, Xiqing District, Tianjin	Yangliuqing Town is a historic town in northern China. Yangliuqing Town has a long history, deep cultural heritage, and rich folk art. The folk culture of Yangliuqing Town is very strong. The town has a theater, a torii, and a Wenchang Pavilion, called Yang Liuqing Three Sect Treasures. In the Qing Dynasty, there were more than 40 famous Chongwen Courtyards and ancient temples in Jinmen, and ther…	Small***	There is no imaginary "ancient" taste, maybe it has not yet gone into the depths; I went to the Shijia courtyard and felt the atmosphere of the three floors outside the door of the mansion	2017-12-07
Yangliuqing Ancient Town	4.4	320 comments	Yangliuqing Town, Xiqing District, Tianjin	Yangliuqing Town is a historic town in northern China. Yangliuqing Town has a long history, deep cultural heritage, and rich folk art. The folk culture of Yangliuqing Town is very strong. The town has a theater, a torii, and a Wenchang Pavilion, called Yang Liuqing Three Sect Treasures. In the Qing Dynasty, there were more than 40 famous Chongwen Courtyards and ancient temples in Jinmen, and ther…	Ha***	From the red light in downtown Tianjin, the road to the ancient town is narrow and blocked, and when you arrive at the scenic spot, you can see all the brand new carved beams and paintings, and decisively turn back...	2018-01-01
Yangliuqing Ancient Town	4.4	320 comments	Yangliuqing Town, Xiqing District, Tianjin	Yangliuqing Town is a historic town in northern China. Yangliuqing Town has a long history, deep cultural heritage, and rich folk art. The folk culture of Yangliuqing Town is very strong. The town has a theater, a torii, and a Wenchang Pavilion, called Yang Liuqing Three Sect Treasures. In the Qing Dynasty, there were more than 40 famous Chongwen Courtyards and ancient temples in Jinmen, and ther…	e***	The ancient town is well repaired, there are many statues, and you can understand the history of Yang Liuqing very well. The streets are clean and tidy, and the safety management is also good, but there are not many attractions.	2019-06-15
Yangliuqing Ancient Town	4.4	320 comments	Yangliuqing Town, Xiqing District, Tianjin	Yangliuqing Town is a historic town in northern China. Yangliuqing Town has a long history, deep cultural heritage, and rich folk art. The folk culture of Yangliuqing Town is very strong. The town has a theater, a torii, and a Wenchang Pavilion, called Yang Liuqing Three Sect Treasures. In the Qing Dynasty, there were more than 40 famous Chongwen Courtyards and ancient temples in Jinmen, and ther…	3***	Yangliuqingzhen Lantern Festival has unique decoration customs, reflecting the characteristics of Tianjin, and Yangliuqing youth paintings are festive and peaceful. The ancient street imitates the architecture of the Ming and Qing dynasties. The restaurants around the big stage are affordable and delicious	2016-02-23
Yangliuqing Ancient Town	4.4	320 comments	Yangliuqing Town, Xiqing District, Tianjin	Yangliuqing Town is a historic town in northern China. Yangliuqing Town has a long history, deep cultural heritage, and rich folk art. The folk culture of Yangliuqing Town is very strong. The town has a theater, a torii, and a Wenchang Pavilion, called Yang Liuqing Three Sect Treasures. In the Qing Dynasty, there were more than 40 famous Chongwen Courtyards and ancient temples in Jinmen, and ther…	Dry***	Overall not bad, except for a few compounds that require tickets, the rest of the places can be entered and exited, all are green brick walls, look particularly quaint, and sell snacks	2021-08-04
Yangliuqing Ancient Town	4.4	320 comments	Yangliuqing Town, Xiqing District, Tianjin	Yangliuqing Town is a historic town in northern China. Yangliuqing Town has a long history, deep cultural heritage, and rich folk art. The folk culture of Yangliuqing Town is very strong. The town has a theater, a torii, and a Wenchang Pavilion, called Yang Liuqing Three Sect Treasures. In the Qing Dynasty, there were more than 40 famous Chongwen Courtyards and ancient temples in Jinmen, and ther…	1***	Guzhen is located in Xiqing District, Tianjin, is the production place of the famous Yangliu youth painting, a place with Tianjin characteristics, with many tourists, it is worth recommending to visit.	2015-12-27
Yangliuqing Ancient Town	4.4	320 comments	Yangliuqing Town, Xiqing District, Tianjin	Yangliuqing Town is a historic town in northern China. Yangliuqing Town has a long history, deep cultural heritage, and rich folk art. The folk culture of Yangliuqing Town is very strong. The town has a theater, a torii, and a Wenchang Pavilion, called Yang Liuqing Three Sect Treasures. In the Qing Dynasty, there were more than 40 famous Chongwen Courtyards and ancient temples in Jinmen, and ther…	2***	Around the Shijia compound, Yangliuqing Ancient Town was restored, one by one, separating the ancient from the modern. There are many stalls selling gadgets on both sides of the weekend walking street, which is very lively.	2018-06-16
Yangliuqing Ancient Town	4.4	320 comments	Yangliuqing Town, Xiqing District, Tianjin	Yangliuqing Town is a historic town in northern China. Yangliuqing Town has a long history, deep cultural heritage, and rich folk art. The folk culture of Yangliuqing Town is very strong. The town has a theater, a torii, and a Wenchang Pavilion, called Yang Liuqing Three Sect Treasures. In the Qing Dynasty, there were more than 40 famous Chongwen Courtyards and ancient temples in Jinmen, and ther…	m***	The people of Xiqing have perfectly integrated annualization and lanterns~ many national characteristics, praise one. Big red lanterns hang high ~ string after string, so festive, this is the taste of the year	2015-03-06
Yangliuqing Ancient Town	4.4	320 comments	Yangliuqing Town, Xiqing District, Tianjin	Yangliuqing Town is a historic town in northern China. Yangliuqing Town has a long history, deep cultural heritage, and rich folk art. The folk culture of Yangliuqing Town is very strong. The town has a theater, a torii, and a Wenchang Pavilion, called Yang Liuqing Three Sect Treasures. In the Qing Dynasty, there were more than 40 famous Chongwen Courtyards and ancient temples in Jinmen, and ther…	River***	The ancient town in the north is more obviously different from the ancient town in the south. Although it is on the side of the canal, it is not built on both sides of the waterway like the ancient town of the south. The canal is just a passer-by here.	2021-02-25
Yangliuqing Ancient Town	4.4	320 comments	Yangliuqing Town, Xiqing District, Tianjin	Yangliuqing Town is a historic town in northern China. Yangliuqing Town has a long history, deep cultural heritage, and rich folk art. The folk culture of Yangliuqing Town is very strong. The town has a theater, a torii, and a Wenchang Pavilion, called Yang Liuqing Three Sect Treasures. In the Qing Dynasty, there were more than 40 famous Chongwen Courtyards and ancient temples in Jinmen, and ther…	Luck***	Mu Yangliu's young painting came in the name and returned disappointed. It is not disappointed with the New Year paintings, but the so-called ancient towns are basically newly built, perhaps old buildings, and they are all repaired newer than new buildings.	2015-01-17
Yangliuqing Ancient Town	4.4	320 comments	Yangliuqing Town, Xiqing District, Tianjin	Yangliuqing Town is a historic town in northern China. Yangliuqing Town has a long history, deep cultural heritage, and rich folk art. The folk culture of Yangliuqing Town is very strong. The town has a theater, a torii, and a Wenchang Pavilion, called Yang Liuqing Three Sect Treasures. In the Qing Dynasty, there were more than 40 famous Chongwen Courtyards and ancient temples in Jinmen, and ther…	_***	Bring your parents, take the bus to come a little far but it's quite convenient, the scenic area feels average, a little deserted, and there is no feature, now the attractions similar to ancient streets in the country are similar...	2019-07-16
Yangliuqing Ancient Town	4.4	320 comments	Yangliuqing Town, Xiqing District, Tianjin	Yangliuqing Town is a historic town in northern China. Yangliuqing Town has a long history, deep cultural heritage, and rich folk art. The folk culture of Yangliuqing Town is very strong. The town has a theater, a torii, and a Wenchang Pavilion, called Yang Liuqing Three Sect Treasures. In the Qing Dynasty, there were more than 40 famous Chongwen Courtyards and ancient temples in Jinmen, and ther…	Pro***	Yang Liuqing at night is really beautiful, worthy of being a charming town, especially on the fifteenth day of the first month, there is a lantern party, super beautiful. During the day, there seem to be traditional performances such as stepping on high bridges and twisting songs	2015-10-27
Yangliuqing Ancient Town	4.4	320 comments	Yangliuqing Town, Xiqing District, Tianjin	Yangliuqing Town is a historic town in northern China. Yangliuqing Town has a long history, deep cultural heritage, and rich folk art. The folk culture of Yangliuqing Town is very strong. The town has a theater, a torii, and a Wenchang Pavilion, called Yang Liuqing Three Sect Treasures. In the Qing Dynasty, there were more than 40 famous Chongwen Courtyards and ancient temples in Jinmen, and ther…	_***	The parents went, they walked around for an afternoon, liked it very much, and said that the Beijing-Hangzhou Grand Canal at the door was very beautiful. I still want to go to Anjia compound, but I didn't buy a ticket in advance, if only I could buy it on Ctrip	2019-10-06
Yangliuqing Ancient Town	4.4	320 comments	Yangliuqing Town, Xiqing District, Tianjin	Yangliuqing Town is a historic town in northern China. Yangliuqing Town has a long history, deep cultural heritage, and rich folk art. The folk culture of Yangliuqing Town is very strong. The town has a theater, a torii, and a Wenchang Pavilion, called Yang Liuqing Three Sect Treasures. In the Qing Dynasty, there were more than 40 famous Chongwen Courtyards and ancient temples in Jinmen, and ther…	M***	Worse than expected, no introduction is good, not cost-effective, especially what kind of food street, except for the house, is the worst of all the ancient towns that have been to so far.	2019-07-01
Yangliuqing Ancient Town	4.4	320 comments	Yangliuqing Town, Xiqing District, Tianjin	Yangliuqing Town is a historic town in northern China. Yangliuqing Town has a long history, deep cultural heritage, and rich folk art. The folk culture of Yangliuqing Town is very strong. The town has a theater, a torii, and a Wenchang Pavilion, called Yang Liuqing Three Sect Treasures. In the Qing Dynasty, there were more than 40 famous Chongwen Courtyards and ancient temples in Jinmen, and ther…	Monarch***	The ancient town of Yang Liuqing, by the canal. Easy to transport. The willows next to the canal are very beautiful. Antique, you can visit the Shijia courtyard in the town, you can also stroll around the street, and there are good food.	2020-04-18
Yangliuqing Ancient Town	4.4	320 comments	Yangliuqing Town, Xiqing District, Tianjin	Yangliuqing Town is a historic town in northern China. Yangliuqing Town has a long history, deep cultural heritage, and rich folk art. The folk culture of Yangliuqing Town is very strong. The town has a theater, a torii, and a Wenchang Pavilion, called Yang Liuqing Three Sect Treasures. In the Qing Dynasty, there were more than 40 famous Chongwen Courtyards and ancient temples in Jinmen, and ther…	m***	The ancient town is very distinctive, various hutongs represent the northern street scene culture, the canal flows through the town, and the spring breeze is very beautiful. Nice view, it's low season, so you can enjoy it freely,	2021-04-06
Yangliuqing Ancient Town	4.4	320 comments	Yangliuqing Town, Xiqing District, Tianjin	Yangliuqing Town is a historic town in northern China. Yangliuqing Town has a long history, deep cultural heritage, and rich folk art. The folk culture of Yangliuqing Town is very strong. The town has a theater, a torii, and a Wenchang Pavilion, called Yang Liuqing Three Sect Treasures. In the Qing Dynasty, there were more than 40 famous Chongwen Courtyards and ancient temples in Jinmen, and ther…	x***	A quaint commercial district with a variety of small shops. The ancient town sits on the edge of the canal and was part of the former Beijing-Hangzhou Grand Canal. The Shijia courtyard is located in the ancient town, and the architectural pattern is very characteristic.	2020-03-29
Yangliuqing Ancient Town	4.4	320 comments	Yangliuqing Town, Xiqing District, Tianjin	Yangliuqing Town is a historic town in northern China. Yangliuqing Town has a long history, deep cultural heritage, and rich folk art. The folk culture of Yangliuqing Town is very strong. The town has a theater, a torii, and a Wenchang Pavilion, called Yang Liuqing Three Sect Treasures. In the Qing Dynasty, there were more than 40 famous Chongwen Courtyards and ancient temples in Jinmen, and ther…	Road***	An ancient city, a civilization! The antique Shijia courtyard, wandering among the green bricks and green tiles, carefully examined the collection of the shop. Feel the coolness of early summer and sip a cup of tea. So good	2015-05-23
Yangliuqing Ancient Town	4.4	320 comments	Yangliuqing Town, Xiqing District, Tianjin	Yangliuqing Town is a historic town in northern China. Yangliuqing Town has a long history, deep cultural heritage, and rich folk art. The folk culture of Yangliuqing Town is very strong. The town has a theater, a torii, and a Wenchang Pavilion, called Yang Liuqing Three Sect Treasures. In the Qing Dynasty, there were more than 40 famous Chongwen Courtyards and ancient temples in Jinmen, and ther…	Bee***	The exhibition hall upstairs of the customer service center of the scenic spot is designed more carefully, the VR panoramic experience is also good, the use of time-lapse animation is also just right, the outdoor Mingqing Street is general, and there are few exhibits in the Shijia courtyard.	2019-04-08
Yangliuqing Ancient Town	4.4	320 comments	Yangliuqing Town, Xiqing District, Tianjin	Yangliuqing Town is a historic town in northern China. Yangliuqing Town has a long history, deep cultural heritage, and rich folk art. The folk culture of Yangliuqing Town is very strong. The town has a theater, a torii, and a Wenchang Pavilion, called Yang Liuqing Three Sect Treasures. In the Qing Dynasty, there were more than 40 famous Chongwen Courtyards and ancient temples in Jinmen, and ther…	Beans***	There are no people to go in the off-season, the lunch in the scenic area at noon, the Baye fried sauce noodles are very delicious, the scenic area is very clean, it is very convenient to do public transportation in the urban area, and the folk museum of the visitor center and the Shijia courtyard are more recommended	2019-11-15
Yangliuqing Ancient Town	4.4	320 comments	Yangliuqing Town, Xiqing District, Tianjin	Yangliuqing Town is a historic town in northern China. Yangliuqing Town has a long history, deep cultural heritage, and rich folk art. The folk culture of Yangliuqing Town is very strong. The town has a theater, a torii, and a Wenchang Pavilion, called Yang Liuqing Three Sect Treasures. In the Qing Dynasty, there were more than 40 famous Chongwen Courtyards and ancient temples in Jinmen, and ther…	M***	First there was Yang Liuqing, then there was Tianjin Wei, and this old saying has been passed down to this day. The ancient town retains its original charm, and it is elegant in the bustle, especially the Spring Festival, which makes you feel full of flavor of the year.	2017-02-06
Yangliuqing Ancient Town	4.4	320 comments	Yangliuqing Town, Xiqing District, Tianjin	Yangliuqing Town is a historic town in northern China. Yangliuqing Town has a long history, deep cultural heritage, and rich folk art. The folk culture of Yangliuqing Town is very strong. The town has a theater, a torii, and a Wenchang Pavilion, called Yang Liuqing Three Sect Treasures. In the Qing Dynasty, there were more than 40 famous Chongwen Courtyards and ancient temples in Jinmen, and ther…	9***	Spring Festival stayed at home for several days, yesterday and family came to Yangliuqing Temple to go around, there are not too many people, may not be fully developed Well, although a little far, but still worth visiting.	2016-02-11
Yangliuqing Ancient Town	4.4	320 comments	Yangliuqing Town, Xiqing District, Tianjin	Yangliuqing Town is a historic town in northern China. Yangliuqing Town has a long history, deep cultural heritage, and rich folk art. The folk culture of Yangliuqing Town is very strong. The town has a theater, a torii, and a Wenchang Pavilion, called Yang Liuqing Three Sect Treasures. In the Qing Dynasty, there were more than 40 famous Chongwen Courtyards and ancient temples in Jinmen, and ther…	Card***	Tianjin Yangliuqing Ancient Town Style Street is located in the south of Yangliuqing Town, a thousand-year-old town, west of Guangming Road, bordered by the imposing Wenchang Pavilion in the east, the Shijia Courtyard, the first residence in Jinxi in the west, and the ancient South Canal in the south.	2017-08-13
Yangliuqing Ancient Town	4.4	320 comments	Yangliuqing Town, Xiqing District, Tianjin	Yangliuqing Town is a historic town in northern China. Yangliuqing Town has a long history, deep cultural heritage, and rich folk art. The folk culture of Yangliuqing Town is very strong. The town has a theater, a torii, and a Wenchang Pavilion, called Yang Liuqing Three Sect Treasures. In the Qing Dynasty, there were more than 40 famous Chongwen Courtyards and ancient temples in Jinmen, and ther…	Small***	This is an ancient historical and cultural town in China, which has a history of more than a thousand years. It is also one of the birthplaces of China's three major wood-paneled paintings. If you have the opportunity to visit, you will definitely be captivated by its beauty and customs.	2017-01-18
Yangliuqing Ancient Town	4.4	320 comments	Yangliuqing Town, Xiqing District, Tianjin	Yangliuqing Town is a historic town in northern China. Yangliuqing Town has a long history, deep cultural heritage, and rich folk art. The folk culture of Yangliuqing Town is very strong. The town has a theater, a torii, and a Wenchang Pavilion, called Yang Liuqing Three Sect Treasures. In the Qing Dynasty, there were more than 40 famous Chongwen Courtyards and ancient temples in Jinmen, and ther…	M***	The ancient town where I went with my mother, I didn't expect it to be so close, from the children's hospital by car, there are many performances, lively and good! I liked the folk museum and learned about Yang Liuqing's folk culture. Very happy day	2021-06-17
Yangliuqing Ancient Town	4.4	320 comments	Yangliuqing Town, Xiqing District, Tianjin	Yangliuqing Town is a historic town in northern China. Yangliuqing Town has a long history, deep cultural heritage, and rich folk art. The folk culture of Yangliuqing Town is very strong. The town has a theater, a torii, and a Wenchang Pavilion, called Yang Liuqing Three Sect Treasures. In the Qing Dynasty, there were more than 40 famous Chongwen Courtyards and ancient temples in Jinmen, and ther…	Monarch***	The thousand-year-old town of Yangliuqing, a place that prospered because of the Grand Canal. Yang Liuqing's New Year paintings are famous throughout the country, and there has been a saying of South Peach and North Willow since ancient times. Come to Yang Liuqing	2020-02-26
Yangliuqing Ancient Town	4.4	320 comments	Yangliuqing Town, Xiqing District, Tianjin	Yangliuqing Town is a historic town in northern China. Yangliuqing Town has a long history, deep cultural heritage, and rich folk art. The folk culture of Yangliuqing Town is very strong. The town has a theater, a torii, and a Wenchang Pavilion, called Yang Liuqing Three Sect Treasures. In the Qing Dynasty, there were more than 40 famous Chongwen Courtyards and ancient temples in Jinmen, and ther…	Soar***	Today, I drove to Yangliuqing Ancient Town located in Xiqing District, Tianjin, crossed Qingyuan Road Pedestrian Street to the canal, enjoyed a variety of handmade light exhibitions, and went out to enjoy the scenery and play during the Spring Festival.	2021-02-13
Yangliuqing Ancient Town	4.4	320 comments	Yangliuqing Town, Xiqing District, Tianjin	Yangliuqing Town is a historic town in northern China. Yangliuqing Town has a long history, deep cultural heritage, and rich folk art. The folk culture of Yangliuqing Town is very strong. The town has a theater, a torii, and a Wenchang Pavilion, called Yang Liuqing Three Sect Treasures. In the Qing Dynasty, there were more than 40 famous Chongwen Courtyards and ancient temples in Jinmen, and ther…	Pander to***	The first time I came to this famous Yang Liuqing in Tianjin to play, I feel that it is okay, the quaint streets are sometimes some craftsmen do business, but I still feel that the business atmosphere is relatively large, and the overall is so-so.	2021-05-03
Yangliuqing Ancient Town	4.4	320 comments	Yangliuqing Town, Xiqing District, Tianjin	Yangliuqing Town is a historic town in northern China. Yangliuqing Town has a long history, deep cultural heritage, and rich folk art. The folk culture of Yangliuqing Town is very strong. The town has a theater, a torii, and a Wenchang Pavilion, called Yang Liuqing Three Sect Treasures. In the Qing Dynasty, there were more than 40 famous Chongwen Courtyards and ancient temples in Jinmen, and ther…	M***	Very good, not many people, the various exhibitions in the museum are very knowledgeable. The scenic spot is well managed, and all measures for epidemic prevention are complete, such as scanning the health code, measuring body temperature, and disinfecting the scenic spot are all in place.	2020-05-02
Yangliuqing Ancient Town	4.4	320 comments	Yangliuqing Town, Xiqing District, Tianjin	Yangliuqing Town is a historic town in northern China. Yangliuqing Town has a long history, deep cultural heritage, and rich folk art. The folk culture of Yangliuqing Town is very strong. The town has a theater, a torii, and a Wenchang Pavilion, called Yang Liuqing Three Sect Treasures. In the Qing Dynasty, there were more than 40 famous Chongwen Courtyards and ancient temples in Jinmen, and ther…	Rely on***	Yangliuqing Ancient Town, in fact, refers to those ancient building commercial areas around the Shijia compound, which sell the most New Year paintings, if you go to the Shijia courtyard to play, you can stop by. Ancient streets and alleys, very good.	2020-04-21
Yangliuqing Ancient Town	4.4	320 comments	Yangliuqing Town, Xiqing District, Tianjin	Yangliuqing Town is a historic town in northern China. Yangliuqing Town has a long history, deep cultural heritage, and rich folk art. The folk culture of Yangliuqing Town is very strong. The town has a theater, a torii, and a Wenchang Pavilion, called Yang Liuqing Three Sect Treasures. In the Qing Dynasty, there were more than 40 famous Chongwen Courtyards and ancient temples in Jinmen, and ther…	Field***	First there is Yang Liuqing, then there is Tianjin Wei, this is a place with a long history, but I still think that buying a joint ticket is not cost-effective, it took me a day here, but it is not worth it, it is just so	2020-11-05
Yangliuqing Ancient Town	4.4	320 comments	Yangliuqing Town, Xiqing District, Tianjin	Yangliuqing Town is a historic town in northern China. Yangliuqing Town has a long history, deep cultural heritage, and rich folk art. The folk culture of Yangliuqing Town is very strong. The town has a theater, a torii, and a Wenchang Pavilion, called Yang Liuqing Three Sect Treasures. In the Qing Dynasty, there were more than 40 famous Chongwen Courtyards and ancient temples in Jinmen, and ther…	Monarch***	A thousand-year-old town, quaint and antique Yang Liuqing. Yangliuqing is a thousand-year-old town, very good, with a long history precipitation. The canal riverside, bustling streets, a variety of shops, tourists from all over the world.	2020-04-09
Yangliuqing Ancient Town	4.4	320 comments	Yangliuqing Town, Xiqing District, Tianjin	Yangliuqing Town is a historic town in northern China. Yangliuqing Town has a long history, deep cultural heritage, and rich folk art. The folk culture of Yangliuqing Town is very strong. The town has a theater, a torii, and a Wenchang Pavilion, called Yang Liuqing Three Sect Treasures. In the Qing Dynasty, there were more than 40 famous Chongwen Courtyards and ancient temples in Jinmen, and ther…	Monarch***	The thousand-year-old town of Yangliuqing, Yangliuqing ancient town made its fortune in canals. If you want to be rich, build roads first. The Beijing-Hangzhou Grand Canal benefits this ancient town. Yang Liuqing has many attractions, the most famous of which is the Shijia Courtyard.	2020-03-21
Yangliuqing Ancient Town	4.4	320 comments	Yangliuqing Town, Xiqing District, Tianjin	Yangliuqing Town is a historic town in northern China. Yangliuqing Town has a long history, deep cultural heritage, and rich folk art. The folk culture of Yangliuqing Town is very strong. The town has a theater, a torii, and a Wenchang Pavilion, called Yang Liuqing Three Sect Treasures. In the Qing Dynasty, there were more than 40 famous Chongwen Courtyards and ancient temples in Jinmen, and ther…	Ten thousand***	I feel okay, the folk museum and the New Year painting museum are good, the Shijia courtyard is general, and the courtyard in Shanxi is not as elegant. The small restaurant "hillbilly" at the entrance of the scenic area made a pot out - the miscellaneous fish sticker cake is good!	2019-05-03
Yangliuqing Ancient Town	4.4	320 comments	Yangliuqing Town, Xiqing District, Tianjin	Yangliuqing Town is a historic town in northern China. Yangliuqing Town has a long history, deep cultural heritage, and rich folk art. The folk culture of Yangliuqing Town is very strong. The town has a theater, a torii, and a Wenchang Pavilion, called Yang Liuqing Three Sect Treasures. In the Qing Dynasty, there were more than 40 famous Chongwen Courtyards and ancient temples in Jinmen, and ther…	m***	A very quiet town, at that time at the railway station to take a bus directly to Yangliuqing Town, especially convenient, Yangliuqing Town in addition to the New Year painting dolls and Shijia courtyard, An family courtyard to play, you can stop by to visit	2015-07-02
Yangliuqing Ancient Town	4.4	320 comments	Yangliuqing Town, Xiqing District, Tianjin	Yangliuqing Town is a historic town in northern China. Yangliuqing Town has a long history, deep cultural heritage, and rich folk art. The folk culture of Yangliuqing Town is very strong. The town has a theater, a torii, and a Wenchang Pavilion, called Yang Liuqing Three Sect Treasures. In the Qing Dynasty, there were more than 40 famous Chongwen Courtyards and ancient temples in Jinmen, and ther…	Ha***	Very quaint town, quite clean. The antique architecture is more distinctive, but the things sold are common tourist souvenirs, antique and antique furniture, and various snacks. Usually there is no popularity.	2016-11-16
Yangliuqing Ancient Town	4.4	320 comments	Yangliuqing Town, Xiqing District, Tianjin	Yangliuqing Town is a historic town in northern China. Yangliuqing Town has a long history, deep cultural heritage, and rich folk art. The folk culture of Yangliuqing Town is very strong. The town has a theater, a torii, and a Wenchang Pavilion, called Yang Liuqing Three Sect Treasures. In the Qing Dynasty, there were more than 40 famous Chongwen Courtyards and ancient temples in Jinmen, and ther…	Emperor***	A famous ancient town in China with a deep cultural heritage. The birthplace of young Willow paintings, the ancient canal flows through it. Spring Festival lights will be more distinctive. The people are brilliant and spiritual, and the folk customs are simple. Great place for tourism and leisure.	2017-01-19
Yangliuqing Ancient Town	4.4	320 comments	Yangliuqing Town, Xiqing District, Tianjin	Yangliuqing Town is a historic town in northern China. Yangliuqing Town has a long history, deep cultural heritage, and rich folk art. The folk culture of Yangliuqing Town is very strong. The town has a theater, a torii, and a Wenchang Pavilion, called Yang Liuqing Three Sect Treasures. In the Qing Dynasty, there were more than 40 famous Chongwen Courtyards and ancient temples in Jinmen, and ther…	M***	Yangliuqing Ancient Town Style Street is located in the south of Yangliuqing Town, a thousand-year-old town in Tianjin, west of Guangming Road, bordered by the majestic Wenchang Pavilion in the east, the Shijia Courtyard of the "First House in Jinxi" in the west, and the ancient South Canal in the south.	2018-06-10
Yangliuqing Ancient Town	4.4	320 comments	Yangliuqing Town, Xiqing District, Tianjin	Yangliuqing Town is a historic town in northern China. Yangliuqing Town has a long history, deep cultural heritage, and rich folk art. The folk culture of Yangliuqing Town is very strong. The town has a theater, a torii, and a Wenchang Pavilion, called Yang Liuqing Three Sect Treasures. In the Qing Dynasty, there were more than 40 famous Chongwen Courtyards and ancient temples in Jinmen, and ther…	Card***	Tianjin Yangliuqing Ancient Town Style Street is located in the south of Yangliuqing Town, a thousand-year-old town, west of Guangming Road, bordered by the imposing Wenchang Pavilion in the east, the Shijia Courtyard, the first residence in Jinxi in the west, and the ancient South Canal in the south. The street occupies a total area	2017-07-30
Yangliuqing Ancient Town	4.4	320 comments	Yangliuqing Town, Xiqing District, Tianjin	Yangliuqing Town is a historic town in northern China. Yangliuqing Town has a long history, deep cultural heritage, and rich folk art. The folk culture of Yangliuqing Town is very strong. The town has a theater, a torii, and a Wenchang Pavilion, called Yang Liuqing Three Sect Treasures. In the Qing Dynasty, there were more than 40 famous Chongwen Courtyards and ancient temples in Jinmen, and ther…	G***	Come to visit the Shijia courtyard, just in Yangliuqing Ancient Town, close to the South Canal, there is a place to sell Yangliu youth paintings, the surrounding is very cultural, the parking lot of the scenic area is also very large, the building is very quaint, with characteristics	2020-10-29
Yangliuqing Ancient Town	4.4	320 comments	Yangliuqing Town, Xiqing District, Tianjin	Yangliuqing Town is a historic town in northern China. Yangliuqing Town has a long history, deep cultural heritage, and rich folk art. The folk culture of Yangliuqing Town is very strong. The town has a theater, a torii, and a Wenchang Pavilion, called Yang Liuqing Three Sect Treasures. In the Qing Dynasty, there were more than 40 famous Chongwen Courtyards and ancient temples in Jinmen, and ther…	_***	I went to the Yangliu Green Lantern Festival for two years in a row, very lively, people come and go, this year there are a lot of snacks, more reasonable and clean than last year's design, and the ground is not dirty! I hope to come back with my baby when I have a baby!	2019-05-05
Yangliuqing Ancient Town	4.4	320 comments	Yangliuqing Town, Xiqing District, Tianjin	Yangliuqing Town is a historic town in northern China. Yangliuqing Town has a long history, deep cultural heritage, and rich folk art. The folk culture of Yangliuqing Town is very strong. The town has a theater, a torii, and a Wenchang Pavilion, called Yang Liuqing Three Sect Treasures. In the Qing Dynasty, there were more than 40 famous Chongwen Courtyards and ancient temples in Jinmen, and ther…	s***	Tianjin is a very characteristic ancient town, quite famous, now very clean, very distinctive, not very far from home, there are direct buses, it is good to stroll around when you have time, very leisure, with traditional meaning!	2019-09-26
Yangliuqing Ancient Town	4.4	320 comments	Yangliuqing Town, Xiqing District, Tianjin	Yangliuqing Town is a historic town in northern China. Yangliuqing Town has a long history, deep cultural heritage, and rich folk art. The folk culture of Yangliuqing Town is very strong. The town has a theater, a torii, and a Wenchang Pavilion, called Yang Liuqing Three Sect Treasures. In the Qing Dynasty, there were more than 40 famous Chongwen Courtyards and ancient temples in Jinmen, and ther…	Rely on***	Yangliuqing Town belongs to Xiqing District, Tianjin, is the seat of Xiqing District Government, and the political, economic and cultural center of Xiqing District. Yangliuqing Town has a long history and rich cultural heritage. Yangliuqing Town is rich in folk art.	2020-04-23
Yangliuqing Ancient Town	4.4	320 comments	Yangliuqing Town, Xiqing District, Tianjin	Yangliuqing Town is a historic town in northern China. Yangliuqing Town has a long history, deep cultural heritage, and rich folk art. The folk culture of Yangliuqing Town is very strong. The town has a theater, a torii, and a Wenchang Pavilion, called Yang Liuqing Three Sect Treasures. In the Qing Dynasty, there were more than 40 famous Chongwen Courtyards and ancient temples in Jinmen, and ther…	y***	Tianjin Yangliuqing Ancient Town is in Xiqing District, Tianjin, and the ancient town inside is quaint, Chinese style Ming and Qing dynasties. The shop mainly sells Yang Liuqing paintings, but due to the epidemic, it is now closed a lot, and the ancient town has also returned to tranquility and tranquility.	2020-06-14
Yangliuqing Ancient Town	4.4	320 comments	Yangliuqing Town, Xiqing District, Tianjin	Yangliuqing Town is a historic town in northern China. Yangliuqing Town has a long history, deep cultural heritage, and rich folk art. The folk culture of Yangliuqing Town is very strong. The town has a theater, a torii, and a Wenchang Pavilion, called Yang Liuqing Three Sect Treasures. In the Qing Dynasty, there were more than 40 famous Chongwen Courtyards and ancient temples in Jinmen, and ther…	Noon***	It's really lively to catch the New Year's Festival, and there are many people setting up stalls at night. All kinds of childhood is also old Tianjin Wei snacks, noodle tea is very delicious, the taste is good. Many sell antique bracelet. It is recommended that everyone walk at night, it is lively and the night view is beautiful	2019-12-16
Yangliuqing Ancient Town	4.4	320 comments	Yangliuqing Town, Xiqing District, Tianjin	Yangliuqing Town is a historic town in northern China. Yangliuqing Town has a long history, deep cultural heritage, and rich folk art. The folk culture of Yangliuqing Town is very strong. The town has a theater, a torii, and a Wenchang Pavilion, called Yang Liuqing Three Sect Treasures. In the Qing Dynasty, there were more than 40 famous Chongwen Courtyards and ancient temples in Jinmen, and ther…	Noon***	Yangliuqing Ancient Town, very lively at night. There are darts, gun games, etc. played by children, and there are many stalls. There are antiques, snacks, tea soup, cooked pear cakes, fried cold noodles, etc., which are very lively. Recommended to go to Yoyo Old Street at night	2019-11-14
Yangliuqing Ancient Town	4.4	320 comments	Yangliuqing Town, Xiqing District, Tianjin	Yangliuqing Town is a historic town in northern China. Yangliuqing Town has a long history, deep cultural heritage, and rich folk art. The folk culture of Yangliuqing Town is very strong. The town has a theater, a torii, and a Wenchang Pavilion, called Yang Liuqing Three Sect Treasures. In the Qing Dynasty, there were more than 40 famous Chongwen Courtyards and ancient temples in Jinmen, and ther…	Rely on***	Yangliuqing Town was originally named "Liukou", and later renamed "Liukou". In the second year of Jin Zhenhu (1214), "Liukou Town" was established, which was the beginning of the administrative construction of the town, and it was renamed Yangliuqing Town at the end of the Yuan and early Ming dynasties. Yangliuqing Town was built in the Ming Dynasty.	2020-04-27
Yangliuqing Ancient Town	4.4	320 comments	Yangliuqing Town, Xiqing District, Tianjin	Yangliuqing Town is a historic town in northern China. Yangliuqing Town has a long history, deep cultural heritage, and rich folk art. The folk culture of Yangliuqing Town is very strong. The town has a theater, a torii, and a Wenchang Pavilion, called Yang Liuqing Three Sect Treasures. In the Qing Dynasty, there were more than 40 famous Chongwen Courtyards and ancient temples in Jinmen, and ther…	Bring***	As a relatively well-preserved ancient town in Tianjin, Tianjin Yangliu Qinggu Town is famous for its famous woodblock New Year paintings, plus the famous Shijia courtyard in the ancient town and the annual Festival of Lights and Temple Fair, which is very lively.	2020-04-13
Yangliuqing Ancient Town	4.4	320 comments	Yangliuqing Town, Xiqing District, Tianjin	Yangliuqing Town is a historic town in northern China. Yangliuqing Town has a long history, deep cultural heritage, and rich folk art. The folk culture of Yangliuqing Town is very strong. The town has a theater, a torii, and a Wenchang Pavilion, called Yang Liuqing Three Sect Treasures. In the Qing Dynasty, there were more than 40 famous Chongwen Courtyards and ancient temples in Jinmen, and ther…	Wildly***	Yangliuqing Ancient Town is not too far from home, the environment is great, although it is not very big, there are many tourists. Now the renovation is very good, walking around the Shijia compound, and around the canal. Nice and good for relaxing!!!	2019-09-26
Yangliuqing Ancient Town	4.4	320 comments	Yangliuqing Town, Xiqing District, Tianjin	Yangliuqing Town is a historic town in northern China. Yangliuqing Town has a long history, deep cultural heritage, and rich folk art. The folk culture of Yangliuqing Town is very strong. The town has a theater, a torii, and a Wenchang Pavilion, called Yang Liuqing Three Sect Treasures. In the Qing Dynasty, there were more than 40 famous Chongwen Courtyards and ancient temples in Jinmen, and ther…	Glazed***	A street with a lot of history! Yangliuqing Ancient Town, most famous for its New Year paintings! There are also many characteristic buildings in the ancient town, such as celebrity residences and so on! Perfect for fun! Lots of places to eat nearby too! Easy access!	2019-11-30
Yangliuqing Ancient Town	4.4	320 comments	Yangliuqing Town, Xiqing District, Tianjin	Yangliuqing Town is a historic town in northern China. Yangliuqing Town has a long history, deep cultural heritage, and rich folk art. The folk culture of Yangliuqing Town is very strong. The town has a theater, a torii, and a Wenchang Pavilion, called Yang Liuqing Three Sect Treasures. In the Qing Dynasty, there were more than 40 famous Chongwen Courtyards and ancient temples in Jinmen, and ther…	Solitary***	There is no imaginary "ancient" taste, maybe it has not yet gone into the depths; I went to the Shijia courtyard, felt the atmosphere of the three floors outside the door of the mansion, friends who like history and culture can go, the ticket price is expensive...	2017-09-28
Yangliuqing Ancient Town	4.4	320 comments	Yangliuqing Town, Xiqing District, Tianjin	Yangliuqing Town is a historic town in northern China. Yangliuqing Town has a long history, deep cultural heritage, and rich folk art. The folk culture of Yangliuqing Town is very strong. The town has a theater, a torii, and a Wenchang Pavilion, called Yang Liuqing Three Sect Treasures. In the Qing Dynasty, there were more than 40 famous Chongwen Courtyards and ancient temples in Jinmen, and ther…	Source***	When visiting Tianjin, you must not miss Yangliuqing Ancient Town ~# # # # #, which represents Tianjin's folk culture	2022-01-01
Yangliuqing Ancient Town	4.4	320 comments	Yangliuqing Town, Xiqing District, Tianjin	Yangliuqing Town is a historic town in northern China. Yangliuqing Town has a long history, deep cultural heritage, and rich folk art. The folk culture of Yangliuqing Town is very strong. The town has a theater, a torii, and a Wenchang Pavilion, called Yang Liuqing Three Sect Treasures. In the Qing Dynasty, there were more than 40 famous Chongwen Courtyards and ancient temples in Jinmen, and ther…	Noon***	Yangliuqing Ancient Town, a place worth visiting. Parking was still easy by car. The night view is beautiful. In Yangliuqing Ancient Town at night, there are many stalls on both sides, more like the small white building on Binjiang Road when I was a child, and I feel very good	2022-02-03
Yangliuqing Ancient Town	4.4	320 comments	Yangliuqing Town, Xiqing District, Tianjin	Yangliuqing Town is a historic town in northern China. Yangliuqing Town has a long history, deep cultural heritage, and rich folk art. The folk culture of Yangliuqing Town is very strong. The town has a theater, a torii, and a Wenchang Pavilion, called Yang Liuqing Three Sect Treasures. In the Qing Dynasty, there were more than 40 famous Chongwen Courtyards and ancient temples in Jinmen, and ther…	Rose***	Those who go in winter belong to the off-season, and there are not many people. Antique feeling, there are many shops selling New Year paintings, and after listening to the explanation of the New Year painting teacher, I know that the New Year paintings are all painted by the New Year painting masters little by little.	2019-01-26
Yangliuqing Ancient Town	4.4	320 comments	Yangliuqing Town, Xiqing District, Tianjin	Yangliuqing Town is a historic town in northern China. Yangliuqing Town has a long history, deep cultural heritage, and rich folk art. The folk culture of Yangliuqing Town is very strong. The town has a theater, a torii, and a Wenchang Pavilion, called Yang Liuqing Three Sect Treasures. In the Qing Dynasty, there were more than 40 famous Chongwen Courtyards and ancient temples in Jinmen, and ther…	Noon***	Tianjin Yangliuqing Ancient Town, the overall quaint. Now there are not many people going there, and it seems more depressed. There are some stalls selling food and drink in the ancient town, it is also good to walk around with family and children, the night view is also good, and there are not many people	2022-01-22
Yangliuqing Ancient Town	4.4	320 comments	Yangliuqing Town, Xiqing District, Tianjin	Yangliuqing Town is a historic town in northern China. Yangliuqing Town has a long history, deep cultural heritage, and rich folk art. The folk culture of Yangliuqing Town is very strong. The town has a theater, a torii, and a Wenchang Pavilion, called Yang Liuqing Three Sect Treasures. In the Qing Dynasty, there were more than 40 famous Chongwen Courtyards and ancient temples in Jinmen, and ther…	_***	The newly built scenic spot is relatively clean, and the scale is still OK, so take a leisurely day! The various tickets for the scenic spot are too complicated! It's easy to eat, and the amount of food is very large, but it's also delicious! The parking lot is relatively large and convenient!	2019-11-04
Yangliuqing Ancient Town	4.4	320 comments	Yangliuqing Town, Xiqing District, Tianjin	Yangliuqing Town is a historic town in northern China. Yangliuqing Town has a long history, deep cultural heritage, and rich folk art. The folk culture of Yangliuqing Town is very strong. The town has a theater, a torii, and a Wenchang Pavilion, called Yang Liuqing Three Sect Treasures. In the Qing Dynasty, there were more than 40 famous Chongwen Courtyards and ancient temples in Jinmen, and ther…	Ancient***	Seven Laws. Yangliuqing Ancient Town" Yangliuqing Qiangu Town, the canal swings through Jinmen. Every family dyes auspicious paintings, and the household Danqing craftsmanship is refined. Gray tile and green brick merchant Jia shop, Shuanghe Yangliu Old Street line. The archway of Shijia Courtyard is beautiful, and the classical city of the Tang, Song, Ming, and Qing dynasties.	2018-11-27
Yangliuqing Ancient Town	4.4	320 comments	Yangliuqing Town, Xiqing District, Tianjin	Yangliuqing Town is a historic town in northern China. Yangliuqing Town has a long history, deep cultural heritage, and rich folk art. The folk culture of Yangliuqing Town is very strong. The town has a theater, a torii, and a Wenchang Pavilion, called Yang Liuqing Three Sect Treasures. In the Qing Dynasty, there were more than 40 famous Chongwen Courtyards and ancient temples in Jinmen, and ther…	Whole***	Come from Beijing for a short trip. This homestay museum is very general and is artificially built. No need. Tianjin's attractions are very average, not a tourist city. If you come to Tianjin, you must go to Jingyuan. This is still recommended.	2021-10-04
Yangliuqing Ancient Town	4.4	320 comments	Yangliuqing Town, Xiqing District, Tianjin	Yangliuqing Town is a historic town in northern China. Yangliuqing Town has a long history, deep cultural heritage, and rich folk art. The folk culture of Yangliuqing Town is very strong. The town has a theater, a torii, and a Wenchang Pavilion, called Yang Liuqing Three Sect Treasures. In the Qing Dynasty, there were more than 40 famous Chongwen Courtyards and ancient temples in Jinmen, and ther…	Graceful***	A town but very complete, the traffic is also very convenient, like this side, everywhere is good, buy clothes and shoes, eat supermarkets are very convenient, not particularly good, but completely satisfied, not a little uncomfortable, this ancient architecture, good place	2017-11-16
Yangliuqing Ancient Town	4.4	320 comments	Yangliuqing Town, Xiqing District, Tianjin	Yangliuqing Town is a historic town in northern China. Yangliuqing Town has a long history, deep cultural heritage, and rich folk art. The folk culture of Yangliuqing Town is very strong. The town has a theater, a torii, and a Wenchang Pavilion, called Yang Liuqing Three Sect Treasures. In the Qing Dynasty, there were more than 40 famous Chongwen Courtyards and ancient temples in Jinmen, and ther…	_***	Just this once! After visiting the thousand-year-old town, the Shijia courtyard is the best, the others are not worth going, there are still people watching when visiting other courtyards... I've never seen an attraction like this... This service is good, it is recommended to always be so playable low,	2020-06-05
Yangliuqing Ancient Town	4.4	320 comments	Yangliuqing Town, Xiqing District, Tianjin	Yangliuqing Town is a historic town in northern China. Yangliuqing Town has a long history, deep cultural heritage, and rich folk art. The folk culture of Yangliuqing Town is very strong. The town has a theater, a torii, and a Wenchang Pavilion, called Yang Liuqing Three Sect Treasures. In the Qing Dynasty, there were more than 40 famous Chongwen Courtyards and ancient temples in Jinmen, and ther…	Noon***	Antique, Yang Liuqing has changed a lot in recent years. The management of the Guzhen store is a bit chaotic, and it can be done better! The ancient town with a night view is very beautiful and suitable for strolling to feel it. It is recommended to bring family and friends to experience the changes in Yang Liuqing	2019-09-13
Yangliuqing Ancient Town	4.4	320 comments	Yangliuqing Town, Xiqing District, Tianjin	Yangliuqing Town is a historic town in northern China. Yangliuqing Town has a long history, deep cultural heritage, and rich folk art. The folk culture of Yangliuqing Town is very strong. The town has a theater, a torii, and a Wenchang Pavilion, called Yang Liuqing Three Sect Treasures. In the Qing Dynasty, there were more than 40 famous Chongwen Courtyards and ancient temples in Jinmen, and ther…	_***	Living here for 6 years, this is not as fast as the pace of life in the city, and there is no nightlife that is still so lively after dawn, but it is not like the village can go door to door at night, this rhythm of life should be the most comfortable in comparison~	2015-12-03
Yangliuqing Ancient Town	4.4	320 comments	Yangliuqing Town, Xiqing District, Tianjin	Yangliuqing Town is a historic town in northern China. Yangliuqing Town has a long history, deep cultural heritage, and rich folk art. The folk culture of Yangliuqing Town is very strong. The town has a theater, a torii, and a Wenchang Pavilion, called Yang Liuqing Three Sect Treasures. In the Qing Dynasty, there were more than 40 famous Chongwen Courtyards and ancient temples in Jinmen, and ther…	M***	I have long heard about it ~ first there is Yang Liuqing, and then there is Tianjin Wei. Take advantage of the approaching New Year's Pass. Our hometown Langfang is not very far from Yang Liuqing, but I only know that Yang Liuqing painted very beautifully, and the most classic thing is that a fat boy holds a big carp.	2019-01-25
Yangliuqing Ancient Town	4.4	320 comments	Yangliuqing Town, Xiqing District, Tianjin	Yangliuqing Town is a historic town in northern China. Yangliuqing Town has a long history, deep cultural heritage, and rich folk art. The folk culture of Yangliuqing Town is very strong. The town has a theater, a torii, and a Wenchang Pavilion, called Yang Liuqing Three Sect Treasures. In the Qing Dynasty, there were more than 40 famous Chongwen Courtyards and ancient temples in Jinmen, and ther…	Bear***	Go to the tenth day of the first year, the weather is sunny, visit the old street during the day, Shijia courtyard, folk museum, look at the lanterns at night, antique, suitable for taking photos, children like to play in the folk museum, four floors, each floor is worth playing, is the Spring Festival old people and children must choose.	2021-02-22
Yangliuqing Ancient Town	4.4	320 comments	Yangliuqing Town, Xiqing District, Tianjin	Yangliuqing Town is a historic town in northern China. Yangliuqing Town has a long history, deep cultural heritage, and rich folk art. The folk culture of Yangliuqing Town is very strong. The town has a theater, a torii, and a Wenchang Pavilion, called Yang Liuqing Three Sect Treasures. In the Qing Dynasty, there were more than 40 famous Chongwen Courtyards and ancient temples in Jinmen, and ther…	Rely on***	Yangliuqing Ancient Town, in fact, refers to those ancient building commercial areas around the Shijia compound, which sell the most New Year paintings, if you go to the Shijia courtyard to play, you can stop by. Some special snacks, go to the Shijia courtyard must listen to the explanation, otherwise you can't understand it at all.	2020-05-08
Yangliuqing Ancient Town	4.4	320 comments	Yangliuqing Town, Xiqing District, Tianjin	Yangliuqing Town is a historic town in northern China. Yangliuqing Town has a long history, deep cultural heritage, and rich folk art. The folk culture of Yangliuqing Town is very strong. The town has a theater, a torii, and a Wenchang Pavilion, called Yang Liuqing Three Sect Treasures. In the Qing Dynasty, there were more than 40 famous Chongwen Courtyards and ancient temples in Jinmen, and ther…	_***	It is recommended that you go to Yang Liuqing Museum, which has folk customs exhibitions on each floor, the environment is very good, the service facilities are good, you can enjoy the memories quietly, Yang Liu Youth Painting Representative Lotus Year has fish, although it is an artificial ancient town, you can also experience the ancient folklore	2019-05-08
Yangliuqing Ancient Town	4.4	320 comments	Yangliuqing Town, Xiqing District, Tianjin	Yangliuqing Town is a historic town in northern China. Yangliuqing Town has a long history, deep cultural heritage, and rich folk art. The folk culture of Yangliuqing Town is very strong. The town has a theater, a torii, and a Wenchang Pavilion, called Yang Liuqing Three Sect Treasures. In the Qing Dynasty, there were more than 40 famous Chongwen Courtyards and ancient temples in Jinmen, and ther…	Just***	Speaking of Yangliuqing Town, everyone must be most familiar with the New Year paintings here. Strolling in the town, you can see landscape sketches and characteristic buildings with New Year painting elements everywhere, it can be said that New Year painting has long become synonymous with Yangliuqing Town, and it is also a symbol of town culture.	2019-08-24
Yangliuqing Ancient Town	4.4	320 comments	Yangliuqing Town, Xiqing District, Tianjin	Yangliuqing Town is a historic town in northern China. Yangliuqing Town has a long history, deep cultural heritage, and rich folk art. The folk culture of Yangliuqing Town is very strong. The town has a theater, a torii, and a Wenchang Pavilion, called Yang Liuqing Three Sect Treasures. In the Qing Dynasty, there were more than 40 famous Chongwen Courtyards and ancient temples in Jinmen, and ther…	Rely on***	Although it has a history of hundreds of years, it has now been built as a style street with a commercial atmosphere, and the architectural style is very temperament of the Ming and Qing dynasties, which is more like a film and television city, which is very suitable for taking photos, and the retro-style street is also more age-sensitive.	2020-05-12
Yangliuqing Ancient Town	4.4	320 comments	Yangliuqing Town, Xiqing District, Tianjin	Yangliuqing Town is a historic town in northern China. Yangliuqing Town has a long history, deep cultural heritage, and rich folk art. The folk culture of Yangliuqing Town is very strong. The town has a theater, a torii, and a Wenchang Pavilion, called Yang Liuqing Three Sect Treasures. In the Qing Dynasty, there were more than 40 famous Chongwen Courtyards and ancient temples in Jinmen, and ther…	Monarch***	Yangliuqing Ancient Town, in fact, refers to those ancient building commercial areas around the Shijia compound, which sell the most New Year paintings, if you go to the Shijia courtyard to play, you can stop by. Yangliuqing Town has a long history and rich cultural heritage. Yangliuqing Town is rich in folk art.	2020-04-18
Yangliuqing Ancient Town	4.4	320 comments	Yangliuqing Town, Xiqing District, Tianjin	Yangliuqing Town is a historic town in northern China. Yangliuqing Town has a long history, deep cultural heritage, and rich folk art. The folk culture of Yangliuqing Town is very strong. The town has a theater, a torii, and a Wenchang Pavilion, called Yang Liuqing Three Sect Treasures. In the Qing Dynasty, there were more than 40 famous Chongwen Courtyards and ancient temples in Jinmen, and ther…	While***	This is a unique style of northern town, simple contains the beauty of spirit, the artistic atmosphere in the Qingtang Washer is full of face, the famous Yangliu youth painting is full of strong local customs, enter here to make yourself an authentic local.	2019-11-11
Yangliuqing Ancient Town	4.4	320 comments	Yangliuqing Town, Xiqing District, Tianjin	Yangliuqing Town is a historic town in northern China. Yangliuqing Town has a long history, deep cultural heritage, and rich folk art. The folk culture of Yangliuqing Town is very strong. The town has a theater, a torii, and a Wenchang Pavilion, called Yang Liuqing Three Sect Treasures. In the Qing Dynasty, there were more than 40 famous Chongwen Courtyards and ancient temples in Jinmen, and ther…	Can***	In addition to the Shijia courtyard that came to see specifically, I didn't expect to encounter the Beijing-Hangzhou Grand Canal here, and the scenery along the river is good, but from the perspective of the ancient town, Yang Liuqing is lackluster, and it is far from Tianjin downtown, so it is not worth a special trip.	2017-08-09
Yangliuqing Ancient Town	4.4	320 comments	Yangliuqing Town, Xiqing District, Tianjin	Yangliuqing Town is a historic town in northern China. Yangliuqing Town has a long history, deep cultural heritage, and rich folk art. The folk culture of Yangliuqing Town is very strong. The town has a theater, a torii, and a Wenchang Pavilion, called Yang Liuqing Three Sect Treasures. In the Qing Dynasty, there were more than 40 famous Chongwen Courtyards and ancient temples in Jinmen, and ther…	Brave***	From its origin, to its development, and even to its heyday, Yang Willow Youth painting has never left the Grand Canal. The former court painters and Shanghai School painters blended north and south along the canal, and a large number of New Year painting products had to be exported by the canal, and with the Grand Canal drifted more on the subject of Yang Willow Youth paintings.	2019-08-24
Yangliuqing Ancient Town	4.4	320 comments	Yangliuqing Town, Xiqing District, Tianjin	Yangliuqing Town is a historic town in northern China. Yangliuqing Town has a long history, deep cultural heritage, and rich folk art. The folk culture of Yangliuqing Town is very strong. The town has a theater, a torii, and a Wenchang Pavilion, called Yang Liuqing Three Sect Treasures. In the Qing Dynasty, there were more than 40 famous Chongwen Courtyards and ancient temples in Jinmen, and ther…	-***	As a famous historical town in the north, I feel that the folk culture atmosphere here is indeed very rich, not only the three treasures of the theater, archway, and Wenchang Pavilion, but also carved bricks can be seen everywhere, and there are carved bricks in front of the residents' houses, which shows that the art of carving bricks has become a cultural symbol here.	2016-10-06
Yangliuqing Ancient Town	4.4	320 comments	Yangliuqing Town, Xiqing District, Tianjin	Yangliuqing Town is a historic town in northern China. Yangliuqing Town has a long history, deep cultural heritage, and rich folk art. The folk culture of Yangliuqing Town is very strong. The town has a theater, a torii, and a Wenchang Pavilion, called Yang Liuqing Three Sect Treasures. In the Qing Dynasty, there were more than 40 famous Chongwen Courtyards and ancient temples in Jinmen, and ther…	y***	Tianjin Yangliuqing Ancient Town is a small town in Tianjin that made a fortune due to the Beijing-Hangzhou Grand Canal during the Ming and Qing dynasties, some people in the town opened mills, some people engaged in transportation, some people rented fields, and now the courtyard is still faintly visible. Many of the statues in the alley have allegorical meanings, such as "Godson Denko" and so o…	2020-06-16
Yangliuqing Ancient Town	4.4	320 comments	Yangliuqing Town, Xiqing District, Tianjin	Yangliuqing Town is a historic town in northern China. Yangliuqing Town has a long history, deep cultural heritage, and rich folk art. The folk culture of Yangliuqing Town is very strong. The town has a theater, a torii, and a Wenchang Pavilion, called Yang Liuqing Three Sect Treasures. In the Qing Dynasty, there were more than 40 famous Chongwen Courtyards and ancient temples in Jinmen, and ther…	Water***	Yangliuqing Ancient Town is one of the well-preserved ancient towns in China, especially famous at home and abroad for painting New Year paintings, Yangliuqing Youth Paintings have been listed as national intangible cultural heritage, and there are many intangible cultural heritage heirs. Yangliuqing Ancient Town is 16 kilometers away from the city, with convenient transportation and public trans…	2021-10-17
Yangliuqing Ancient Town	4.4	320 comments	Yangliuqing Town, Xiqing District, Tianjin	Yangliuqing Town is a historic town in northern China. Yangliuqing Town has a long history, deep cultural heritage, and rich folk art. The folk culture of Yangliuqing Town is very strong. The town has a theater, a torii, and a Wenchang Pavilion, called Yang Liuqing Three Sect Treasures. In the Qing Dynasty, there were more than 40 famous Chongwen Courtyards and ancient temples in Jinmen, and ther…	Love***	Although it is called an ancient town, it is basically built later, and there is a Shijia courtyard, which is a historical place, and it is quite large, a bit like the Qiao family compound. There are also various exhibitions inside. There are shops selling various snacks and souvenirs all around, and there are more people on holidays and weekends, and there are basically no people on weekdays.	2019-07-07
Yangliuqing Ancient Town	4.4	320 comments	Yangliuqing Town, Xiqing District, Tianjin	Yangliuqing Town is a historic town in northern China. Yangliuqing Town has a long history, deep cultural heritage, and rich folk art. The folk culture of Yangliuqing Town is very strong. The town has a theater, a torii, and a Wenchang Pavilion, called Yang Liuqing Three Sect Treasures. In the Qing Dynasty, there were more than 40 famous Chongwen Courtyards and ancient temples in Jinmen, and ther…	L***	Yangliuqing Ancient Town Pedestrian Street, on both sides are very characteristic ancient small shops, there are New Year paintings, clay figures and other small shops. I like the architectural style of red tiles and green bricks in the ancient town the most, ten steps and one scene, it is worth watching. There are not many people, you can stroll the streets, walk around and pat the scenery, suit…	2019-07-10
Yangliuqing Ancient Town	4.4	320 comments	Yangliuqing Town, Xiqing District, Tianjin	Yangliuqing Town is a historic town in northern China. Yangliuqing Town has a long history, deep cultural heritage, and rich folk art. The folk culture of Yangliuqing Town is very strong. The town has a theater, a torii, and a Wenchang Pavilion, called Yang Liuqing Three Sect Treasures. In the Qing Dynasty, there were more than 40 famous Chongwen Courtyards and ancient temples in Jinmen, and ther…	M***	It's okay, the ancient town made by artificially has a heavier artificial taste. But the sense of design is okay. Loved the ancient canal on the side. If you like New Year paintings or folk products, you can take a look at the production process. The winter is relatively depressed, there is no popularity, maybe it is newly made, and there are not many shops.	2019-12-12
Yangliuqing Ancient Town	4.4	320 comments	Yangliuqing Town, Xiqing District, Tianjin	Yangliuqing Town is a historic town in northern China. Yangliuqing Town has a long history, deep cultural heritage, and rich folk art. The folk culture of Yangliuqing Town is very strong. The town has a theater, a torii, and a Wenchang Pavilion, called Yang Liuqing Three Sect Treasures. In the Qing Dynasty, there were more than 40 famous Chongwen Courtyards and ancient temples in Jinmen, and ther…	Resemble***	Yangliuqing Town was originally named "Liukou", and later renamed "Liukou". In the second year of Jin Zhenhu, "Liukou Town" was the beginning of the administrative construction of the town, and it was renamed Yangliuqing Town at the end of the Yuan and early Ming Dynasties. Yangliuqing Town was built in the Ming Dynasty. Yangliuqing Town has a long history and rich cultural heritage. Yangliuqing …	2019-01-20
Yangliuqing Ancient Town	4.4	320 comments	Yangliuqing Town, Xiqing District, Tianjin	Yangliuqing Town is a historic town in northern China. Yangliuqing Town has a long history, deep cultural heritage, and rich folk art. The folk culture of Yangliuqing Town is very strong. The town has a theater, a torii, and a Wenchang Pavilion, called Yang Liuqing Three Sect Treasures. In the Qing Dynasty, there were more than 40 famous Chongwen Courtyards and ancient temples in Jinmen, and ther…	Know***	Yangliuqing Ancient Town is the largest township in Tianjin and Bohai Rim Economic Zone. Yangliuqing Town has a long history and rich cultural heritage. Yangliuqing Town is rich in folk art. Yangliu Qingmu prints are well-known in China and abroad, rich colors, beautiful meanings, and treasures of Chinese folk culture and art.	2019-07-29
Yangliuqing Ancient Town	4.4	320 comments	Yangliuqing Town, Xiqing District, Tianjin	Yangliuqing Town is a historic town in northern China. Yangliuqing Town has a long history, deep cultural heritage, and rich folk art. The folk culture of Yangliuqing Town is very strong. The town has a theater, a torii, and a Wenchang Pavilion, called Yang Liuqing Three Sect Treasures. In the Qing Dynasty, there were more than 40 famous Chongwen Courtyards and ancient temples in Jinmen, and ther…	S***	This is an ancient town, the scenery here can be said to be really beautiful, beautiful, different from other places is less commercial atmosphere, more sense of ancient culture, walk across the bridge, see the ancient buildings, wow! There is another beauty wearing an ancient cheongsam, but it is really perfect~	2019-06-07
Yangliuqing Ancient Town	4.4	320 comments	Yangliuqing Town, Xiqing District, Tianjin	Yangliuqing Town is a historic town in northern China. Yangliuqing Town has a long history, deep cultural heritage, and rich folk art. The folk culture of Yangliuqing Town is very strong. The town has a theater, a torii, and a Wenchang Pavilion, called Yang Liuqing Three Sect Treasures. In the Qing Dynasty, there were more than 40 famous Chongwen Courtyards and ancient temples in Jinmen, and ther…	Walk***	The building of the Folk Culture Center has five floors, and the first floor is equipped with a tourist service center to provide service guarantee for tourists. The second floor is the prologue hall of the museum and DIY space for handicraft experience and cultural and creative product sales. The third and fourth floors are the basic displays, displaying the history and folk culture of Yang Liuq…	2021-10-26
Yangliuqing Ancient Town	4.4	320 comments	Yangliuqing Town, Xiqing District, Tianjin	Yangliuqing Town is a historic town in northern China. Yangliuqing Town has a long history, deep cultural heritage, and rich folk art. The folk culture of Yangliuqing Town is very strong. The town has a theater, a torii, and a Wenchang Pavilion, called Yang Liuqing Three Sect Treasures. In the Qing Dynasty, there were more than 40 famous Chongwen Courtyards and ancient temples in Jinmen, and ther…	M***	The meeting happened to have half a day to go to Yangliuqing Ancient Town for a spin, it is still under construction, not a holiday, it is rare to be clean, leisurely around. Most of them are antique buildings, and it is said that there are some old alleys. Fu Aician, the teacher of Fang Dakai Art Museum, took care of the yard beautifully. There is also a small ancient theater. The Shi family com…	2018-04-27
Yangliuqing Ancient Town	4.4	320 comments	Yangliuqing Town, Xiqing District, Tianjin	Yangliuqing Town is a historic town in northern China. Yangliuqing Town has a long history, deep cultural heritage, and rich folk art. The folk culture of Yangliuqing Town is very strong. The town has a theater, a torii, and a Wenchang Pavilion, called Yang Liuqing Three Sect Treasures. In the Qing Dynasty, there were more than 40 famous Chongwen Courtyards and ancient temples in Jinmen, and ther…	Sky***	A very deserted post-built ancient town, the advantage is that the parking fee is cheap, four yuan at a time. The shops are closed, and the attractions that need tickets are not allowed to enter at 4 pm, and there is nothing to enter, there is no need to buy tickets. It seems that the design is not very good, and the homestay is being renovated everywhere, but there seems to be nothing to see whi…	2019-11-19
Yangliuqing Ancient Town	4.4	320 comments	Yangliuqing Town, Xiqing District, Tianjin	Yangliuqing Town is a historic town in northern China. Yangliuqing Town has a long history, deep cultural heritage, and rich folk art. The folk culture of Yangliuqing Town is very strong. The town has a theater, a torii, and a Wenchang Pavilion, called Yang Liuqing Three Sect Treasures. In the Qing Dynasty, there were more than 40 famous Chongwen Courtyards and ancient temples in Jinmen, and ther…	m***	I've always heard from friends that here Tianjin's iconic attractions Have the opportunity to take a look, feel a strong commercial atmosphere, but more importantly, the overall antique appearance, although it is only an antique building, This is also the birthplace of ancient folklore, and it is really beautiful when lit up at night. By the way, the most famous here is the Yangliu youth painting	2020-01-24
Yangliuqing Ancient Town	4.4	320 comments	Yangliuqing Town, Xiqing District, Tianjin	Yangliuqing Town is a historic town in northern China. Yangliuqing Town has a long history, deep cultural heritage, and rich folk art. The folk culture of Yangliuqing Town is very strong. The town has a theater, a torii, and a Wenchang Pavilion, called Yang Liuqing Three Sect Treasures. In the Qing Dynasty, there were more than 40 famous Chongwen Courtyards and ancient temples in Jinmen, and ther…	Wu***	Yangliuqing Ancient Town is a famous historical town in northern China, with a thousand-year cultural heritage, giving birth to the first of China's four major woodblock prints Yangliu youth painting, the famous Yangliuqing kite, paper-cutting and other folk art wonders, here you can appreciate the evolution of Yangliu youth painting, successive generations of Yangliu youth painting treasures and…	2022-01-15
Yangliuqing Ancient Town	4.4	320 comments	Yangliuqing Town, Xiqing District, Tianjin	Yangliuqing Town is a historic town in northern China. Yangliuqing Town has a long history, deep cultural heritage, and rich folk art. The folk culture of Yangliuqing Town is very strong. The town has a theater, a torii, and a Wenchang Pavilion, called Yang Liuqing Three Sect Treasures. In the Qing Dynasty, there were more than 40 famous Chongwen Courtyards and ancient temples in Jinmen, and ther…	M***	Yangliuqing Ancient Town is a newly built town as a whole, of which the Shijia courtyard is more distinctive, the stone carvings and brick carvings and the overall architecture are quite exquisite, and it also retains the Chinese and Western style of the late Qing and early Min, which is worth visiting. Other attractions in the town are more ordinary, and the souvenirs sold are also more modest. …	2020-10-09
Yangliuqing Ancient Town	4.4	320 comments	Yangliuqing Town, Xiqing District, Tianjin	Yangliuqing Town is a historic town in northern China. Yangliuqing Town has a long history, deep cultural heritage, and rich folk art. The folk culture of Yangliuqing Town is very strong. The town has a theater, a torii, and a Wenchang Pavilion, called Yang Liuqing Three Sect Treasures. In the Qing Dynasty, there were more than 40 famous Chongwen Courtyards and ancient temples in Jinmen, and ther…	M***	Alas ~ went, to put it bluntly, it is some commercial houses on the side of the road, tutoring classes, tea houses, commissaries, etc., and the door is also post-decoration. The name Yangliuqing Ancient Town is misleading, and it has nothing to do with New Year paintings, nor with the ancient town. The small place is relatively desolate, and basically no one comes, this area is really not suitabl…	2018-11-18
Yangliuqing Ancient Town	4.4	320 comments	Yangliuqing Town, Xiqing District, Tianjin	Yangliuqing Town is a historic town in northern China. Yangliuqing Town has a long history, deep cultural heritage, and rich folk art. The folk culture of Yangliuqing Town is very strong. The town has a theater, a torii, and a Wenchang Pavilion, called Yang Liuqing Three Sect Treasures. In the Qing Dynasty, there were more than 40 famous Chongwen Courtyards and ancient temples in Jinmen, and ther…	Horse***	There is no taste of the year in the city It has to be Yang Liuqing, let people feel some taste of the New Year this Spring Festival Snack street, just take a look, it's the same But the photo is still very good The parking lot is very large # #PK # # #	2022-02-07
Yangliuqing Ancient Town	4.4	320 comments	Yangliuqing Town, Xiqing District, Tianjin	Yangliuqing Town is a historic town in northern China. Yangliuqing Town has a long history, deep cultural heritage, and rich folk art. The folk culture of Yangliuqing Town is very strong. The town has a theater, a torii, and a Wenchang Pavilion, called Yang Liuqing Three Sect Treasures. In the Qing Dynasty, there were more than 40 famous Chongwen Courtyards and ancient temples in Jinmen, and ther…	M***	There is still a man-made ancient town with highlights, that is, it is still in the development stage, plus there is no popularity in winter, and there are not many shops. Mainly antique buildings, basically no original old buildings. There are several attractions to visit, the Shijia courtyard is still good, mainly to see the New Year paintings, you can drill into the New Year painting studio to…	2019-12-12
Yangliuqing Ancient Town	4.4	320 comments	Yangliuqing Town, Xiqing District, Tianjin	Yangliuqing Town is a historic town in northern China. Yangliuqing Town has a long history, deep cultural heritage, and rich folk art. The folk culture of Yangliuqing Town is very strong. The town has a theater, a torii, and a Wenchang Pavilion, called Yang Liuqing Three Sect Treasures. In the Qing Dynasty, there were more than 40 famous Chongwen Courtyards and ancient temples in Jinmen, and ther…	Move***	Every year during the Spring Festival, especially the fifteenth and sixteenth of the first month, will definitely go to Yangliuqing Town, Xiqing District, Tianjin to see the light exhibition, Yangliuqing Ancient Town is the core location here, to the fourteenth to sixteenth of the first month, about six o'clock in the evening, Yangliuqing Ancient Town will be closed to the road, turning those str…	2018-06-12
Yangliuqing Ancient Town	4.4	320 comments	Yangliuqing Town, Xiqing District, Tianjin	Yangliuqing Town is a historic town in northern China. Yangliuqing Town has a long history, deep cultural heritage, and rich folk art. The folk culture of Yangliuqing Town is very strong. The town has a theater, a torii, and a Wenchang Pavilion, called Yang Liuqing Three Sect Treasures. In the Qing Dynasty, there were more than 40 famous Chongwen Courtyards and ancient temples in Jinmen, and ther…	～***	Shijia Courtyard Shijia Courtyard is now the Yangliuqing Folk Museum, located in Changliuqing Town, Xiqing District. It is the old residence of Shi Yuanshi, the fourth son of Shi Wancheng, one of the eight masters of Jinmen in the Qing Dynasty. The architecture and interior displays of the Shijia compound are a good illustration of the old glory of this owner. The architecture and stone carvings …	2018-02-24
Yangliuqing Ancient Town	4.4	320 comments	Yangliuqing Town, Xiqing District, Tianjin	Yangliuqing Town is a historic town in northern China. Yangliuqing Town has a long history, deep cultural heritage, and rich folk art. The folk culture of Yangliuqing Town is very strong. The town has a theater, a torii, and a Wenchang Pavilion, called Yang Liuqing Three Sect Treasures. In the Qing Dynasty, there were more than 40 famous Chongwen Courtyards and ancient temples in Jinmen, and ther…	Week***	In terms of raw materials, Yangliu youth paintings used to be transported through canals and water. Rice paper from the south was transported to our north through the canal. In this way, the communication between the north and the south gave birth to the New Year painting, so that the New Year painting gradually developed and grew. The ancient Willow Youth Painting has been given new vitality and…	2019-08-24
Yangliuqing Ancient Town	4.4	320 comments	Yangliuqing Town, Xiqing District, Tianjin	Yangliuqing Town is a historic town in northern China. Yangliuqing Town has a long history, deep cultural heritage, and rich folk art. The folk culture of Yangliuqing Town is very strong. The town has a theater, a torii, and a Wenchang Pavilion, called Yang Liuqing Three Sect Treasures. In the Qing Dynasty, there were more than 40 famous Chongwen Courtyards and ancient temples in Jinmen, and ther…	Cloth***	The Shijia compound belongs to one of the eight great masters of Tianjin, and made its fortune by transporting grain during the Qing Dynasty. Later, he spent money and donated a fourth-grade official. The Shijia compound is a historical witness of his family. The whole courtyard is located in Yangliuqing Ancient Town of the South Canal, the area is not too large, and the whole is divided into two…	2022-02-20
Yangliuqing Ancient Town	4.4	320 comments	Yangliuqing Town, Xiqing District, Tianjin	Yangliuqing Town is a historic town in northern China. Yangliuqing Town has a long history, deep cultural heritage, and rich folk art. The folk culture of Yangliuqing Town is very strong. The town has a theater, a torii, and a Wenchang Pavilion, called Yang Liuqing Three Sect Treasures. In the Qing Dynasty, there were more than 40 famous Chongwen Courtyards and ancient temples in Jinmen, and ther…	Yes***	Yangliuqing Ancient Town Style Street is located in the south of Yangliuqing Town, a thousand-year-old town in Tianjin, west of Guangming Road, bordered by the majestic Wenchang Pavilion in the east, the Shijia Courtyard of the "First House in Jinxi" in the west, and the ancient South Canal in the south. The street is a group of green bricks and gray tiles, grinding bricks and seams imitation Qin…	2020-12-11
Yangliuqing Ancient Town	4.4	320 comments	Yangliuqing Town, Xiqing District, Tianjin	Yangliuqing Town is a historic town in northern China. Yangliuqing Town has a long history, deep cultural heritage, and rich folk art. The folk culture of Yangliuqing Town is very strong. The town has a theater, a torii, and a Wenchang Pavilion, called Yang Liuqing Three Sect Treasures. In the Qing Dynasty, there were more than 40 famous Chongwen Courtyards and ancient temples in Jinmen, and ther…	Fast***	Tianjin Yangliuqing is a relatively famous ancient town, since I was a child, I knew that the New Year paintings posted at home earlier were basically from Yang Liuqing, and Yang Liuqing's youth paintings have been included in the intangible cultural heritage items. Yangliuqing Ancient Town is full of culture, tourism, shopping, eating, drinking and entertainment, basically meeting the needs of t…	2019-10-17
Yangliuqing Ancient Town	4.4	320 comments	Yangliuqing Town, Xiqing District, Tianjin	Yangliuqing Town is a historic town in northern China. Yangliuqing Town has a long history, deep cultural heritage, and rich folk art. The folk culture of Yangliuqing Town is very strong. The town has a theater, a torii, and a Wenchang Pavilion, called Yang Liuqing Three Sect Treasures. In the Qing Dynasty, there were more than 40 famous Chongwen Courtyards and ancient temples in Jinmen, and ther…	M***	Take the old man to Yangliuqing Ancient Town, want to buy some blessing characters and couplets, go too early, did not sell, bought clay figure Zhang clay sculpture. Yangliuqing Ancient Town, antique and cultural. Visited the Shijia compound. The 86-year-old father is still excited to see the buildings of large families in the north. The house is very large, with the main room, study, Buddhist ha…	2019-01-06
Yangliuqing Ancient Town	4.4	320 comments	Yangliuqing Town, Xiqing District, Tianjin	Yangliuqing Town is a historic town in northern China. Yangliuqing Town has a long history, deep cultural heritage, and rich folk art. The folk culture of Yangliuqing Town is very strong. The town has a theater, a torii, and a Wenchang Pavilion, called Yang Liuqing Three Sect Treasures. In the Qing Dynasty, there were more than 40 famous Chongwen Courtyards and ancient temples in Jinmen, and ther…	Tang Dynasty***	Yangliuqing Town is a historic town in northern China. Yangliuqing Town has a long history, deep cultural heritage, and rich folk art. The folk culture of Yangliuqing Town is very strong, and the Shijia compound, known as the "first house in North China", is also located in the town. These cultural sites, together with the simple Qing Dynasty streets, courtyards and ancient canals, constitute a b…	2018-02-19
Yangliuqing Ancient Town	4.4	320 comments	Yangliuqing Town, Xiqing District, Tianjin	Yangliuqing Town is a historic town in northern China. Yangliuqing Town has a long history, deep cultural heritage, and rich folk art. The folk culture of Yangliuqing Town is very strong. The town has a theater, a torii, and a Wenchang Pavilion, called Yang Liuqing Three Sect Treasures. In the Qing Dynasty, there were more than 40 famous Chongwen Courtyards and ancient temples in Jinmen, and ther…	Brigade***	Yangliuqing Ancient Town can make people forget time. She brings the bizarre "crossing" plot of the novel into reality, where people enjoy the dividends of today's knowledge while feeling the folk customs of ancient civilizations, and she doesn't need too many words, a river, a New Year painting, an ancient house, a bowl of tea soup, are enough to take you back to that era.	2020-05-11
Yangliuqing Ancient Town	4.4	320 comments	Yangliuqing Town, Xiqing District, Tianjin	Yangliuqing Town is a historic town in northern China. Yangliuqing Town has a long history, deep cultural heritage, and rich folk art. The folk culture of Yangliuqing Town is very strong. The town has a theater, a torii, and a Wenchang Pavilion, called Yang Liuqing Three Sect Treasures. In the Qing Dynasty, there were more than 40 famous Chongwen Courtyards and ancient temples in Jinmen, and ther…	C***	Take 824 from Tianjin Station to Shijia Courtyard, get off and walk back. It is said that it is an ancient town, but in fact, many of them are modern buildings. Because it is not a holiday, there are not many tourists, there are many restaurants on the antique street, small shops selling calligraphy and paintings, and about half of them are empty for rent or cannot be closed, which looks very des…	2016-04-01
Yangliuqing Ancient Town	4.4	320 comments	Yangliuqing Town, Xiqing District, Tianjin	Yangliuqing Town is a historic town in northern China. Yangliuqing Town has a long history, deep cultural heritage, and rich folk art. The folk culture of Yangliuqing Town is very strong. The town has a theater, a torii, and a Wenchang Pavilion, called Yang Liuqing Three Sect Treasures. In the Qing Dynasty, there were more than 40 famous Chongwen Courtyards and ancient temples in Jinmen, and ther…	Tang Dynasty***	Yangliuqing Town has a thousand-year cultural heritage and is a historical town in northern China. Won the title of "China's Charming Cultural Heritage Town". During the Ming and Qing Dynasties, Yang Liuqing was the distribution center of folk art in northern China, which gave birth to the first of China's four major woodblock prints, such as Yang Liu Youth Painting, the famous Yang Liu Qing Kite…	2017-10-03
Yangliuqing Ancient Town	4.4	320 comments	Yangliuqing Town, Xiqing District, Tianjin	Yangliuqing Town is a historic town in northern China. Yangliuqing Town has a long history, deep cultural heritage, and rich folk art. The folk culture of Yangliuqing Town is very strong. The town has a theater, a torii, and a Wenchang Pavilion, called Yang Liuqing Three Sect Treasures. In the Qing Dynasty, there were more than 40 famous Chongwen Courtyards and ancient temples in Jinmen, and ther…	Essence***	The next morning, take a bus downstairs to Yangliuqing Town in the suburbs (about 1 hour), and watch the large-scale antique shopping mall such as "Yangliu Youth Painting" and "Tianjin Clay Man" and the symbol sculptures of the hometown of New Year paintings - "Doll Holding Carp", "New Year Painting Museum" and "Shijia Courtyard" (no charge is paid); At noon, I returned to the city and visited th…	2016-12-17
Yangliuqing Ancient Town	4.4	320 comments	Yangliuqing Town, Xiqing District, Tianjin	Yangliuqing Town is a historic town in northern China. Yangliuqing Town has a long history, deep cultural heritage, and rich folk art. The folk culture of Yangliuqing Town is very strong. The town has a theater, a torii, and a Wenchang Pavilion, called Yang Liuqing Three Sect Treasures. In the Qing Dynasty, there were more than 40 famous Chongwen Courtyards and ancient temples in Jinmen, and ther…	_***	When I arrived at the visitor center where the ticket was collected, the on-site mobile phone operation bought the ticket, the ticket was brilliant, and the ticket could be printed directly by entering the mobile phone number of the ticket purchased on a display screen, which is particularly convenient ~ The visitor center also has a tourist brochure for everyone to share, although the ancient to…	2019-04-07
Yangliuqing Ancient Town	4.4	320 comments	Yangliuqing Town, Xiqing District, Tianjin	Yangliuqing Town is a historic town in northern China. Yangliuqing Town has a long history, deep cultural heritage, and rich folk art. The folk culture of Yangliuqing Town is very strong. The town has a theater, a torii, and a Wenchang Pavilion, called Yang Liuqing Three Sect Treasures. In the Qing Dynasty, there were more than 40 famous Chongwen Courtyards and ancient temples in Jinmen, and ther…	l***	On weekdays, come to this ancient town really can't see anyone, only in the Shijia courtyard can see some tourists, because there is a Beijing-Tianjin-Hebei card, so come here to see, seriously, if there is no Shijia courtyard, in fact, there is nothing to see, the brick carving exhibition in the Shijia courtyard is very good-looking, although the carving is not so exquisite, but it is not easy t…	2021-10-15
Yangliuqing Ancient Town	4.4	320 comments	Yangliuqing Town, Xiqing District, Tianjin	Yangliuqing Town is a historic town in northern China. Yangliuqing Town has a long history, deep cultural heritage, and rich folk art. The folk culture of Yangliuqing Town is very strong. The town has a theater, a torii, and a Wenchang Pavilion, called Yang Liuqing Three Sect Treasures. In the Qing Dynasty, there were more than 40 famous Chongwen Courtyards and ancient temples in Jinmen, and ther…	Move***	One of the most folk places in Tianjin is this ancient town located in Yangliuqing Town, the central area of Xiqing District, Xincheng District, Tianjin, where there is a Shijia courtyard, antique buildings Mingqing Street, ancient canals, etc., every year around the 15th day of the Spring Festival lantern exhibition, is the characteristics here, we set off at home at four o'clock in the afternoo…	2018-03-12
Yangliuqing Ancient Town	4.4	320 comments	Yangliuqing Town, Xiqing District, Tianjin	Yangliuqing Town is a historic town in northern China. Yangliuqing Town has a long history, deep cultural heritage, and rich folk art. The folk culture of Yangliuqing Town is very strong. The town has a theater, a torii, and a Wenchang Pavilion, called Yang Liuqing Three Sect Treasures. In the Qing Dynasty, there were more than 40 famous Chongwen Courtyards and ancient temples in Jinmen, and ther…	Handful***	To Tianjin, you must go to Yang Liuqing! Shijia compound is good! In addition, only said that Yang Liuqing youth painting is wonderful, I don't know that Yang Liuqing paper cutting is also expressive, which is eye-opening! Especially the pair of smiling black pigs on the wall of the Shi family's courtyard! Selling a pair of black pig paper cuts for 10 yuan in Tianjin Drum Tower can be bought for …	2020-07-09
Yangliuqing Ancient Town	4.4	320 comments	Yangliuqing Town, Xiqing District, Tianjin	Yangliuqing Town is a historic town in northern China. Yangliuqing Town has a long history, deep cultural heritage, and rich folk art. The folk culture of Yangliuqing Town is very strong. The town has a theater, a torii, and a Wenchang Pavilion, called Yang Liuqing Three Sect Treasures. In the Qing Dynasty, there were more than 40 famous Chongwen Courtyards and ancient temples in Jinmen, and ther…	Old***	Yangliuqing Town was originally named "Liukou", and later renamed "Liukou". In the second year of Jin Zhenhu (1214), "Liukou Town" was established, which was the beginning of the administrative construction of the town, and it was renamed Yangliuqing Town at the end of the Yuan and early Ming dynasties. Yangliuqing Town was built in the Ming Dynasty. Before the Qing Dynasty, Yangliuqing Town was …	2021-02-12
Yangliuqing Ancient Town	4.4	320 comments	Yangliuqing Town, Xiqing District, Tianjin	Yangliuqing Town is a historic town in northern China. Yangliuqing Town has a long history, deep cultural heritage, and rich folk art. The folk culture of Yangliuqing Town is very strong. The town has a theater, a torii, and a Wenchang Pavilion, called Yang Liuqing Three Sect Treasures. In the Qing Dynasty, there were more than 40 famous Chongwen Courtyards and ancient temples in Jinmen, and ther…	Jade***	Yangliuqing Ancient Town I wanted to see it for a long time When Yang Liuqing was mentioned, I thought of New Year paintings, and sure enough, as soon as I entered the courtyard, the most conspicuous thing was the artists who painted on the spot, and I caught up with the eleventh "golden porridge" crowded with people, and little fairies in ancient costumes can also be seen everywhere. It is also …	2019-10-12
Yangliuqing Ancient Town	4.4	320 comments	Yangliuqing Town, Xiqing District, Tianjin	Yangliuqing Town is a historic town in northern China. Yangliuqing Town has a long history, deep cultural heritage, and rich folk art. The folk culture of Yangliuqing Town is very strong. The town has a theater, a torii, and a Wenchang Pavilion, called Yang Liuqing Three Sect Treasures. In the Qing Dynasty, there were more than 40 famous Chongwen Courtyards and ancient temples in Jinmen, and ther…	Just***	Yang Willow Youth painting became famous all over the world. New Year painting derivatives are very good supplements to the canal culture, the New Year painting culture, including the ancient town culture. At the same time, it has good social benefits and market benefits. Yang Liuqing is just a microcosm of the culture along the Grand Canal. The innovative spirit of the new era gives old culture …	2019-08-26
Yangliuqing Ancient Town	4.4	320 comments	Yangliuqing Town, Xiqing District, Tianjin	Yangliuqing Town is a historic town in northern China. Yangliuqing Town has a long history, deep cultural heritage, and rich folk art. The folk culture of Yangliuqing Town is very strong. The town has a theater, a torii, and a Wenchang Pavilion, called Yang Liuqing Three Sect Treasures. In the Qing Dynasty, there were more than 40 famous Chongwen Courtyards and ancient temples in Jinmen, and ther…	Buff***	In fact, I came to Tianjin mainly to paint for the young Yang Willow, after all, it is a Chinese tradition. However, Yangliuqing Ancient Town is basically selling food, and the low-end version of the ancient culture street. Later, when I asked about it, I learned that there was a street where there were many years of painting workshops, so I looked for it, but it was also deserted. The workshops …	2018-03-25
Yangliuqing Ancient Town	4.4	320 comments	Yangliuqing Town, Xiqing District, Tianjin	Yangliuqing Town is a historic town in northern China. Yangliuqing Town has a long history, deep cultural heritage, and rich folk art. The folk culture of Yangliuqing Town is very strong. The town has a theater, a torii, and a Wenchang Pavilion, called Yang Liuqing Three Sect Treasures. In the Qing Dynasty, there were more than 40 famous Chongwen Courtyards and ancient temples in Jinmen, and ther…	M***	The first time I came to Yang Liuqing did not drive, took the 175 bus, got off the bus and walked for 10 minutes to see Yang Liuqing Ancient Town, the pattern is good, very lively, the lamb skewers of the gossip stove are too characteristic, and the dragon dance, shaking empty bamboo, especially lively, Shijia courtyard, folk museum are good, you can buy a pass Adults 55 yuan, elderly 30 yuan, th…	2021-05-05
Yangliuqing Ancient Town	4.4	320 comments	Yangliuqing Town, Xiqing District, Tianjin	Yangliuqing Town is a historic town in northern China. Yangliuqing Town has a long history, deep cultural heritage, and rich folk art. The folk culture of Yangliuqing Town is very strong. The town has a theater, a torii, and a Wenchang Pavilion, called Yang Liuqing Three Sect Treasures. In the Qing Dynasty, there were more than 40 famous Chongwen Courtyards and ancient temples in Jinmen, and ther…	Move***	Review of the review of the Lantern Festival on the 15th day of the first month to Yangliuqing Ancient Town Lantern Festival, Yangliuqing Ancient Town as a famous attraction in Xiqing District and even Tianjin, the hottest time of the year is the lantern festival around the fifteenth day of the first month, the entire Xiqing District has ushered in hundreds of thousands of people, come to see and…	2018-05-13
Yangliuqing Ancient Town	4.4	320 comments	Yangliuqing Town, Xiqing District, Tianjin	Yangliuqing Town is a historic town in northern China. Yangliuqing Town has a long history, deep cultural heritage, and rich folk art. The folk culture of Yangliuqing Town is very strong. The town has a theater, a torii, and a Wenchang Pavilion, called Yang Liuqing Three Sect Treasures. In the Qing Dynasty, there were more than 40 famous Chongwen Courtyards and ancient temples in Jinmen, and ther…	S***	A thousand years of Yang Liuqing, a hundred years of Tianjin Wei! The Yangliu Qingqing River is yellow, and the reeds on both sides of the Yellow River are long. Cost: about 50 You can buy tickets on Ctrip, and there are also student tickets Duration: half a day Main attractions: Shijia Courtyard An Clan Ancestral Hall Yang Liuqing Folk Culture Center Transportation: The town is not big, the tran…	2020-07-14
Yangliuqing Ancient Town	4.4	320 comments	Yangliuqing Town, Xiqing District, Tianjin	Yangliuqing Town is a historic town in northern China. Yangliuqing Town has a long history, deep cultural heritage, and rich folk art. The folk culture of Yangliuqing Town is very strong. The town has a theater, a torii, and a Wenchang Pavilion, called Yang Liuqing Three Sect Treasures. In the Qing Dynasty, there were more than 40 famous Chongwen Courtyards and ancient temples in Jinmen, and ther…	Tiny***	Located at No. 2 Caojia Hutong, Yangliuqing Ancient Town, Tianjin, next to the Shijia courtyard, it is a deep house courtyard that can be lived. There is folk culture, carvings, wood and stones and architecture, Yang Liuqing's unique traditional cultural atmosphere. You will not walk into a room where you stay, but into the city you are staying in. People construct buildings, and in turn, archite…	2021-11-10
Yangliuqing Ancient Town	4.4	320 comments	Yangliuqing Town, Xiqing District, Tianjin	Yangliuqing Town is a historic town in northern China. Yangliuqing Town has a long history, deep cultural heritage, and rich folk art. The folk culture of Yangliuqing Town is very strong. The town has a theater, a torii, and a Wenchang Pavilion, called Yang Liuqing Three Sect Treasures. In the Qing Dynasty, there were more than 40 famous Chongwen Courtyards and ancient temples in Jinmen, and ther…	Resemble***	Yangliuqing Ancient Town Style Street is located in the south of Yangliuqing Town, a thousand-year-old town in Tianjin, west of Guangming Road, bordered by the majestic Wenchang Pavilion in the east, the Shijia Courtyard of the "First House in Jinxi" in the west, and the ancient South Canal in the south. It is a group of green bricks and gray tiles, grinding bricks and seams imitation Qing Dynast…	2019-02-03
Yangliuqing Ancient Town	4.4	320 comments	Yangliuqing Town, Xiqing District, Tianjin	Yangliuqing Town is a historic town in northern China. Yangliuqing Town has a long history, deep cultural heritage, and rich folk art. The folk culture of Yangliuqing Town is very strong. The town has a theater, a torii, and a Wenchang Pavilion, called Yang Liuqing Three Sect Treasures. In the Qing Dynasty, there were more than 40 famous Chongwen Courtyards and ancient temples in Jinmen, and ther…	Wen***	Question, is the fat doll in the New Year painting "Lotus Year Yu" a boy or a girl? Since ancient Yangliu youth painting, the most representative styles of "Lotus Year Yu" and "Five Sons Taking the Lotus" are almost well-known, "Lotus Year Yu", the doll on the picture "childlike Buddha body, drama martial frame", holding a big red fish, holding a lotus flower, taking its homophonic meaning of a r…	2022-02-05
Yangliuqing Ancient Town	4.4	320 comments	Yangliuqing Town, Xiqing District, Tianjin	Yangliuqing Town is a historic town in northern China. Yangliuqing Town has a long history, deep cultural heritage, and rich folk art. The folk culture of Yangliuqing Town is very strong. The town has a theater, a torii, and a Wenchang Pavilion, called Yang Liuqing Three Sect Treasures. In the Qing Dynasty, there were more than 40 famous Chongwen Courtyards and ancient temples in Jinmen, and ther…	Wen***	Shumai takes you to see the past Spring Festival atmosphere, which is called a festive and lively. Spring Festival is the most grand and grand traditional festival of Chinese folklore, which is a folk festival that integrates prayer and disaster relief, celebration, entertainment and food. The Spring Festival has a long history, evolved from the first prayer festival in ancient times, and carries…	2022-02-08
Yangliuqing Ancient Town	4.4	320 comments	Yangliuqing Town, Xiqing District, Tianjin	Yangliuqing Town is a historic town in northern China. Yangliuqing Town has a long history, deep cultural heritage, and rich folk art. The folk culture of Yangliuqing Town is very strong. The town has a theater, a torii, and a Wenchang Pavilion, called Yang Liuqing Three Sect Treasures. In the Qing Dynasty, there were more than 40 famous Chongwen Courtyards and ancient temples in Jinmen, and ther…	Small***	Yangliuqing Town belongs to Xiqing District, Tianjin, is the seat of Xiqing District Government, and the political, economic and cultural center of Xiqing District. Located in Gyeonggi Province, it is located in the west of Jincheng, bordered by Zhongbei Town and Xiyingmen Street in the east, Zhangjiawo Town in the west, Xinkou Town in the southwest, Wuqing District in the northwest, and Beichen …	2019-10-24
Yangliuqing Ancient Town	4.4	320 comments	Yangliuqing Town, Xiqing District, Tianjin	Yangliuqing Town is a historic town in northern China. Yangliuqing Town has a long history, deep cultural heritage, and rich folk art. The folk culture of Yangliuqing Town is very strong. The town has a theater, a torii, and a Wenchang Pavilion, called Yang Liuqing Three Sect Treasures. In the Qing Dynasty, there were more than 40 famous Chongwen Courtyards and ancient temples in Jinmen, and ther…	Wen***	When Qianlong goes down to Jiangnan, he will bring Yang Liuqing paper cutting every time, and Shumai will take you to visit Yangliuqing Ancient Town today. Speaking of Yang Liuqing paper-cutting, it starts from the thousand-year-old town of Yang Liuqing, from ancient times to the present, Yang Liuqing paper-cutting under the nourishment and edification of the canal culture, both the delicate and …	2022-02-06
Yangliuqing Ancient Town	4.4	320 comments	Yangliuqing Town, Xiqing District, Tianjin	Yangliuqing Town is a historic town in northern China. Yangliuqing Town has a long history, deep cultural heritage, and rich folk art. The folk culture of Yangliuqing Town is very strong. The town has a theater, a torii, and a Wenchang Pavilion, called Yang Liuqing Three Sect Treasures. In the Qing Dynasty, there were more than 40 famous Chongwen Courtyards and ancient temples in Jinmen, and ther…	J***	There is an old saying, "first there is Yang Liuqing, then there is Tianjin Wei", which shows that the profound cultural heritage of Yangliuqing Ancient Town [strong] is highly recommended to go to Shijia Courtyard, Anjia Courtyard, and many old houses to take a look [smile] These deep mansion courtyards with folk characteristics not only have many historical remains, but also produced many celeb…	2017-03-23
Yangliuqing Ancient Town	4.4	320 comments	Yangliuqing Town, Xiqing District, Tianjin	Yangliuqing Town is a historic town in northern China. Yangliuqing Town has a long history, deep cultural heritage, and rich folk art. The folk culture of Yangliuqing Town is very strong. The town has a theater, a torii, and a Wenchang Pavilion, called Yang Liuqing Three Sect Treasures. In the Qing Dynasty, there were more than 40 famous Chongwen Courtyards and ancient temples in Jinmen, and ther…	d***	Yangliuqing Town belongs to Xiqing District, Tianjin, is the seat of Xiqing District Government, and the political, economic and cultural center of Xiqing District. Located in Gyeonggi Province, it is located in the west of Jincheng, bordered by Zhongbei Town and Xiyingmen Street in the east, Zhangjiawo Town in the west, Xinkou Town in the southwest, Wuqing District in the northwest, and Beichen …	2020-12-14
Yangliuqing Ancient Town	4.4	320 comments	Yangliuqing Town, Xiqing District, Tianjin	Yangliuqing Town is a historic town in northern China. Yangliuqing Town has a long history, deep cultural heritage, and rich folk art. The folk culture of Yangliuqing Town is very strong. The town has a theater, a torii, and a Wenchang Pavilion, called Yang Liuqing Three Sect Treasures. In the Qing Dynasty, there were more than 40 famous Chongwen Courtyards and ancient temples in Jinmen, and ther…	Society***	Yangliuqing Town, located in Gyeonggi Province, is the seat of the Seokyung District Government and is the political, economic and cultural center of the district. The realm is located in the west of Jincheng, bordered by Zhongbei Town and Yangliuqing Farm in the east, Zhangjiawo Town in the west, Xinkou Town in the southwest, Wuqing District in the northwest, and Beichen District in the north. Y…	2021-05-26
Yangliuqing Ancient Town	4.4	320 comments	Yangliuqing Town, Xiqing District, Tianjin	Yangliuqing Town is a historic town in northern China. Yangliuqing Town has a long history, deep cultural heritage, and rich folk art. The folk culture of Yangliuqing Town is very strong. The town has a theater, a torii, and a Wenchang Pavilion, called Yang Liuqing Three Sect Treasures. In the Qing Dynasty, there were more than 40 famous Chongwen Courtyards and ancient temples in Jinmen, and ther…	Deng***	Super Chinese taste of the ancient town of Yangliuqing Ancient Town, the north is a place I rarely go, this time to Wutai Mountain to worship and live in Tianjin Xiaoxie, chose this quaint and elegant town Yangliuqing Ancient Town Antique Street There are many interesting shops, the most important thing is the Spring Festival and the Festival of Lights, even after those lively and crowded seasons…	2019-11-09
Yangliuqing Ancient Town	4.4	320 comments	Yangliuqing Town, Xiqing District, Tianjin	Yangliuqing Town is a historic town in northern China. Yangliuqing Town has a long history, deep cultural heritage, and rich folk art. The folk culture of Yangliuqing Town is very strong. The town has a theater, a torii, and a Wenchang Pavilion, called Yang Liuqing Three Sect Treasures. In the Qing Dynasty, there were more than 40 famous Chongwen Courtyards and ancient temples in Jinmen, and ther…	Forest***	"First there is Yang Liuqing, then there is Tianjin Wei". Today Tianjin is very sunny, but it does not affect the beauty of the ancient town, Yang Liuqing prospered because of the Beijing-Hangzhou Grand Canal, and thousands of years precipitated here. We entered by rowing boat, the river slowly rippling, and the willows on both sides felt like we had arrived in the south of the river. The ancient…	2019-09-02
Yangliuqing Ancient Town	4.4	320 comments	Yangliuqing Town, Xiqing District, Tianjin	Yangliuqing Town is a historic town in northern China. Yangliuqing Town has a long history, deep cultural heritage, and rich folk art. The folk culture of Yangliuqing Town is very strong. The town has a theater, a torii, and a Wenchang Pavilion, called Yang Liuqing Three Sect Treasures. In the Qing Dynasty, there were more than 40 famous Chongwen Courtyards and ancient temples in Jinmen, and ther…	Ink***	Introduce my hometown, Yangliuqing Yangliuqing Ancient Town Style Street is located in the south of Yangliuqing Town, a thousand-year-old town in Tianjin, west of Guangming Road, east of the imposing Wenchang Pavilion, west of the "first residence in Jinxi" Shijia Courtyard, south of the ancient South Canal. The street covers a total area of 12.041 acres, the use area of more than 8027.65 square …	2021-12-26
Yangliuqing Ancient Town	4.4	320 comments	Yangliuqing Town, Xiqing District, Tianjin	Yangliuqing Town is a historic town in northern China. Yangliuqing Town has a long history, deep cultural heritage, and rich folk art. The folk culture of Yangliuqing Town is very strong. The town has a theater, a torii, and a Wenchang Pavilion, called Yang Liuqing Three Sect Treasures. In the Qing Dynasty, there were more than 40 famous Chongwen Courtyards and ancient temples in Jinmen, and ther…	E***	Yangliuqing Town is a historic town in northern China. The ancient town has a long history, deep cultural heritage, rich folk art, and a very rich folk culture. The town has a theater, a torii, and a Wenchang Pavilion, called Yang Liuqing Three Sect Treasures. This tour was relatively hasty, mainly visiting the Folk Museum, Shijia Courtyard and Yangliu Youth Art Museum. The Folk Museum is worth s…	2019-09-11
Yangliuqing Ancient Town	4.4	320 comments	Yangliuqing Town, Xiqing District, Tianjin	Yangliuqing Town is a historic town in northern China. Yangliuqing Town has a long history, deep cultural heritage, and rich folk art. The folk culture of Yangliuqing Town is very strong. The town has a theater, a torii, and a Wenchang Pavilion, called Yang Liuqing Three Sect Treasures. In the Qing Dynasty, there were more than 40 famous Chongwen Courtyards and ancient temples in Jinmen, and ther…	Sugar***	Yangliuqing Ancient Town ~ Ming Yongle thirteenth year (1415), the Beijing-Hangzhou Grand Canal was completed. From Tongzhou to Tianjin Chengbei Canal, Tianjin to Linqing City called the South Canal, Yangliuqing section of the South Canal, historically called the Royal River, the busyness of water transportation, for Yang Liuqing brought unprecedented prosperity and wealth, this little-known town…	2020-12-06
Yangliuqing Ancient Town	4.4	320 comments	Yangliuqing Town, Xiqing District, Tianjin	Yangliuqing Town is a historic town in northern China. Yangliuqing Town has a long history, deep cultural heritage, and rich folk art. The folk culture of Yangliuqing Town is very strong. The town has a theater, a torii, and a Wenchang Pavilion, called Yang Liuqing Three Sect Treasures. In the Qing Dynasty, there were more than 40 famous Chongwen Courtyards and ancient temples in Jinmen, and ther…	Can***	I seem to have traveled to the west wing of Liukoujin City a thousand years ago, there is a "small river south of the northern country" on the bank of the Grand Canal, Yangliuyi, courtyards are lined I want to bring the story of Yangliuqing Ancient Town with the beauty of spring to bring you the grace of the ancient town in the south, the atmosphere of the ancient town in the north is here just r…	2022-01-28
Yangliuqing Ancient Town	4.4	320 comments	Yangliuqing Town, Xiqing District, Tianjin	Yangliuqing Town is a historic town in northern China. Yangliuqing Town has a long history, deep cultural heritage, and rich folk art. The folk culture of Yangliuqing Town is very strong. The town has a theater, a torii, and a Wenchang Pavilion, called Yang Liuqing Three Sect Treasures. In the Qing Dynasty, there were more than 40 famous Chongwen Courtyards and ancient temples in Jinmen, and ther…	Sheet***	After dinner in the evening, run here with a few friends to wander around, the address is in Xiqing District, Tianjin, directly navigate Yangliuqing Ancient Town OK. The night view of the ancient town is very good, every year on the 15th day of the first month, I will come here to watch the lantern show, which is really crowded at that time. Now there are no people to go, so they come out to walk…	2022-01-01
Yangliuqing Ancient Town	4.4	320 comments	Yangliuqing Town, Xiqing District, Tianjin	Yangliuqing Town is a historic town in northern China. Yangliuqing Town has a long history, deep cultural heritage, and rich folk art. The folk culture of Yangliuqing Town is very strong. The town has a theater, a torii, and a Wenchang Pavilion, called Yang Liuqing Three Sect Treasures. In the Qing Dynasty, there were more than 40 famous Chongwen Courtyards and ancient temples in Jinmen, and ther…	Old***	One of the most famous ancient towns in the north, a good place to experience culture and feel food, you can carry a hundred children's map, very satisfactory thing Yangliuqing Town was originally named "Liukou", and later renamed "Liukou". In the second year of Jin Zhenhu (1214), "Liukou Town" was established, which was the beginning of the administrative construction of the town, and it was ren…	2020-03-04
Yangliuqing Ancient Town	4.4	320 comments	Yangliuqing Town, Xiqing District, Tianjin	Yangliuqing Town is a historic town in northern China. Yangliuqing Town has a long history, deep cultural heritage, and rich folk art. The folk culture of Yangliuqing Town is very strong. The town has a theater, a torii, and a Wenchang Pavilion, called Yang Liuqing Three Sect Treasures. In the Qing Dynasty, there were more than 40 famous Chongwen Courtyards and ancient temples in Jinmen, and ther…	Tang Dynasty***	Yangliuqing Town is a thousand-year-old town, World Heritage Site, Beijing-Hangzhou Grand Canal winding flowing, passing through, is the hand of Chinese woodblock prints, the birthplace of Yangliu youth painting, Tianjin a historical and cultural city, modern century-old storms, here the city of many major events of the source, born many of China's best, but also left many historical sites and a …	2019-10-18
Yangliuqing Ancient Town	4.4	320 comments	Yangliuqing Town, Xiqing District, Tianjin	Yangliuqing Town is a historic town in northern China. Yangliuqing Town has a long history, deep cultural heritage, and rich folk art. The folk culture of Yangliuqing Town is very strong. The town has a theater, a torii, and a Wenchang Pavilion, called Yang Liuqing Three Sect Treasures. In the Qing Dynasty, there were more than 40 famous Chongwen Courtyards and ancient temples in Jinmen, and ther…	Old***	Yangliuqing Town belongs to Xiqing District, Tianjin, is the seat of Xiqing District Government, and the political, economic and cultural center of Xiqing District. Located in Gyeonggi Province, it is located in the west of Jincheng, bordered by Zhongbei Town and Xiyingmen Street in the east, Zhangjiawo Town in the west, Xinkou Town in the southwest, Wuqing District in the northwest, and Beichen …	2020-06-08
Yangliuqing Ancient Town	4.4	320 comments	Yangliuqing Town, Xiqing District, Tianjin	Yangliuqing Town is a historic town in northern China. Yangliuqing Town has a long history, deep cultural heritage, and rich folk art. The folk culture of Yangliuqing Town is very strong. The town has a theater, a torii, and a Wenchang Pavilion, called Yang Liuqing Three Sect Treasures. In the Qing Dynasty, there were more than 40 famous Chongwen Courtyards and ancient temples in Jinmen, and ther…	F***	Each step from the first floor to the second floor is an ancient poem corresponding to Yang Willow, and each step from the second to the third floor is an ancient poem about eating, full of humanistic feelings! Here it is introduced that "the family will dot dye. Toto Zendanqing" such a scene of the hometown of New Year paintings! It's a pity that the VR on the second floor is broken, and there i…	2021-06-14
Yangliuqing Ancient Town	4.4	320 comments	Yangliuqing Town, Xiqing District, Tianjin	Yangliuqing Town is a historic town in northern China. Yangliuqing Town has a long history, deep cultural heritage, and rich folk art. The folk culture of Yangliuqing Town is very strong. The town has a theater, a torii, and a Wenchang Pavilion, called Yang Liuqing Three Sect Treasures. In the Qing Dynasty, there were more than 40 famous Chongwen Courtyards and ancient temples in Jinmen, and ther…	Love***	# Yangliu Youth Painting, full name "Yangliu Green Wood Panel New Year Painting", belongs to woodblock printing paintings, is one of the famous Chinese folk woodblock New Year paintings, and Suzhou Peach Blossom Wood New Year Painting is called "South Peach North Willow". Yangliu Youth Painting was produced during the Chongzhen period of the Ming Dynasty in China, inheriting the tradition of Song…	2022-01-08
Yangliuqing Ancient Town	4.4	320 comments	Yangliuqing Town, Xiqing District, Tianjin	Yangliuqing Town is a historic town in northern China. Yangliuqing Town has a long history, deep cultural heritage, and rich folk art. The folk culture of Yangliuqing Town is very strong. The town has a theater, a torii, and a Wenchang Pavilion, called Yang Liuqing Three Sect Treasures. In the Qing Dynasty, there were more than 40 famous Chongwen Courtyards and ancient temples in Jinmen, and ther…	M***	Came to Tianjin for a few months, this year's May Day small holiday nothing to go to Yangliuqing Ancient Town, this is my first visit to the northern ancient town, did not expect Yangliuqing Ancient Town is really good, one of the most core attractions is Shijia Courtyard, ticket 25 yuan, this is really a super large family house, in Tianjin geographical boundaries are very famous, has a deep his…	2021-05-09
Yangliuqing Ancient Town	4.4	320 comments	Yangliuqing Town, Xiqing District, Tianjin	Yangliuqing Town is a historic town in northern China. Yangliuqing Town has a long history, deep cultural heritage, and rich folk art. The folk culture of Yangliuqing Town is very strong. The town has a theater, a torii, and a Wenchang Pavilion, called Yang Liuqing Three Sect Treasures. In the Qing Dynasty, there were more than 40 famous Chongwen Courtyards and ancient temples in Jinmen, and ther…	Find***	A while ago, I went to Tianjin with my family, and after lunch, I was ready to choose a place with a good environment to wander around, and I searched for Yangliuqing Ancient Town. Since the weather was still relatively cold when I went, there were almost no people in the ancient town. The whole town has almost become our world. Although it has a history of hundreds of years, it has now been buil…	2020-07-02
Yangliuqing Ancient Town	4.4	320 comments	Yangliuqing Town, Xiqing District, Tianjin	Yangliuqing Town is a historic town in northern China. Yangliuqing Town has a long history, deep cultural heritage, and rich folk art. The folk culture of Yangliuqing Town is very strong. The town has a theater, a torii, and a Wenchang Pavilion, called Yang Liuqing Three Sect Treasures. In the Qing Dynasty, there were more than 40 famous Chongwen Courtyards and ancient temples in Jinmen, and ther…	Getaway***	Yangliuqing Ancient Town is actually also known as Yangliuqing Folk Culture Street, because there are only one or two ancient styles to receive one of them is considered a snack street, and there are super snacks on both sides, a bit similar to the big market == Attractions == Just after the New Year when I went, just in time for the lantern fair, Yang Liuqing now often has some activities or spe…	2021-05-24
Yangliuqing Ancient Town	4.4	320 comments	Yangliuqing Town, Xiqing District, Tianjin	Yangliuqing Town is a historic town in northern China. Yangliuqing Town has a long history, deep cultural heritage, and rich folk art. The folk culture of Yangliuqing Town is very strong. The town has a theater, a torii, and a Wenchang Pavilion, called Yang Liuqing Three Sect Treasures. In the Qing Dynasty, there were more than 40 famous Chongwen Courtyards and ancient temples in Jinmen, and ther…	Vie***	The thousand-year-old town and the four great Chinese New Year paintings are famous, the first time to come to Yangliuqing Ancient Town, here has a long history and deep culture! It has been rated as the "Hometown of Chinese Folk Culture and Art"! During the National Day, you don't need to crowd people, you can stay in the Qingwa streets and alleys to feel and touch. Sightseeable points: 1. Look …	2020-10-08
Yangliuqing Ancient Town	4.4	320 comments	Yangliuqing Town, Xiqing District, Tianjin	Yangliuqing Town is a historic town in northern China. Yangliuqing Town has a long history, deep cultural heritage, and rich folk art. The folk culture of Yangliuqing Town is very strong. The town has a theater, a torii, and a Wenchang Pavilion, called Yang Liuqing Three Sect Treasures. In the Qing Dynasty, there were more than 40 famous Chongwen Courtyards and ancient temples in Jinmen, and ther…	School***	There is an old saying in the Tianjin area called "a thousand years of Yang Liuqing, a hundred years of Tianjin Wei", and according to historical data, Yang Liuqing built the town in 1214, more than 200 years earlier than the establishment of the Acropolis in Tianjin. The rich folk culture, the long-standing canal culture, the courtyard culture of the city, as well as the children's favorite New …	2019-01-14
Yangliuqing Ancient Town	4.4	320 comments	Yangliuqing Town, Xiqing District, Tianjin	Yangliuqing Town is a historic town in northern China. Yangliuqing Town has a long history, deep cultural heritage, and rich folk art. The folk culture of Yangliuqing Town is very strong. The town has a theater, a torii, and a Wenchang Pavilion, called Yang Liuqing Three Sect Treasures. In the Qing Dynasty, there were more than 40 famous Chongwen Courtyards and ancient temples in Jinmen, and ther…	School***	In my second hometown - Tianjin There is an old saying called "a thousand years of Yang Liuqing, a hundred years of Tianjin Wei", and according to historical records, Yang Liuqing built the town in 1214, more than 200 years before Tianjin established the Acropolis. The rich folk culture, the long-standing canal culture, the courtyard culture of the city, as well as the children's favorite Nianhua…	2019-05-25
Yangliuqing Ancient Town	4.4	320 comments	Yangliuqing Town, Xiqing District, Tianjin	Yangliuqing Town is a historic town in northern China. Yangliuqing Town has a long history, deep cultural heritage, and rich folk art. The folk culture of Yangliuqing Town is very strong. The town has a theater, a torii, and a Wenchang Pavilion, called Yang Liuqing Three Sect Treasures. In the Qing Dynasty, there were more than 40 famous Chongwen Courtyards and ancient temples in Jinmen, and ther…	South***	As a thousand-year-old town, it is the historical and cultural heritage that attracts me here. The ups and downs, the grand occasion of that year is long gone, but the folk culture passed down for thousands of years has become the iconic signboard of Tianjin Yang Liuqing. Reason for recommendation: Intangible cultural heritage inheritance place, green brick and gray tile alleys can find clay figu…	2021-05-27
[truncated: 6 more rows]

## Sheet: Jimingyi
Scenic spot name	Total score	Number of comments	Attraction address	Introduction to attractions	User name	Comment body	Comment time
[truncated: 499 more rows]

## Sheet: Zhangbi
Scenic spot name	Total score	Number of comments	Attraction address	Introduction to attractions	User name	Comment body	Comment time
[truncated: 706 more rows]

## Sheet: Qinglong
Scenic spot name	Total score	Number of comments	Attraction address	Introduction to attractions	User name	Comment body	Comment time
[truncated: 195 more rows]

## Sheet: Luxiang
Scenic spot name	Total score	Number of comments	Attraction address	Introduction to attractions	User name	Comment body	Comment time
[truncated: 406 more rows]

[truncated: 15 more sheets: Nianbadu, Xinye, Tangmo, Peitian, Huangling, Zhuquan, Shedian, Dayuwan, Zhangguying, Nanshe, Huangyao, Yangmei, Shangli, Bingan, Qingmuchuan]
